# Supplementary material for: A framework to estimate a long-term power shortage risk following large-scale earthquake and tsunami disasters
Source: PLoS One. 2023 Mar 27;18(3):e0283686. doi: 10.1371/journal.pone.0283686 (PMC10042361; doi:10.1371/journal.pone.0283686)
Supplement: S1 Dataset — (ZIP) [file pone.0283686.s004.zip]

Archive with 8 entries (7 files):
- data sets/
- data sets/1 read me first.docx
- data sets/Basic_Settings.xlsx
- data sets/demand.csv
- data sets/FragilityParameter.csv
- data sets/SIforAllEquipment.csv
- data sets/TowersAtRoute.csv
- data sets/WS2.csv
