# Supplementary material for: A framework to estimate a long-term power shortage risk following large-scale earthquake and tsunami disasters
Source: PLoS One. 2023 Mar 27;18(3):e0283686. doi: 10.1371/journal.pone.0283686 (PMC10042361; doi:10.1371/journal.pone.0283686)
Supplement: S1 Dataset — (ZIP) [file pone.0283686.s004.zip › data sets/Basic_Settings.xlsx]

## Sheet: Basic_Settings
Simulation conditons
Node Number	195
Link Number	252
Plant Number	90
Time Step (day)	180
ND:Demand Node (# substation area)	95
NP:Gropued Plants	38
NSS:Number of substaions	114
NTT:Maximum of number of towers at one lines	370
NTTALL:Number of transmission towers	16293
NFF:Number of equipment evaluating fragility	6
WFILE:network data	WS2.csv
SIFILE:Measured seismic intensity	SIforAllEquipment.csv
RFILE:Number of transmission towers at one link (route)	TowersAtRoute.csv
FFILE:Parameters for fragility function	FragilityParameter.csv
DEFILE:Estimated Power Demand	demand.csv
Plant-Node Coversion (relationships between power plant number and network node number)
1	0
2	1
3	2
4	3
5	4
6	5
7	6
8	7
9	8
10	9
11	10
12	11
13	12
14	13
15	14
16	15
17	16
18	17
19	18
20	19
21	20
22	21
23	22
24	23
25	24
26	25
27	26
28	27
29	28
30	29
31	30
32	31
33	32
34	33
35	34
36	35
37	36
38	194
Demand-Node Coversion (relationships between demand node (substation) number and network node number)
1	37
2	38
3	39
4	40
5	41
6	42
7	43
8	44
9	45
10	46
11	48
12	50
13	51
14	52
15	53
16	54
17	55
18	56
19	57
20	58
21	59
22	60
23	62
24	63
25	64
26	65
27	67
28	68
29	69
30	70
31	71
32	72
33	73
34	74
35	75
36	77
37	78
38	79
39	81
40	82
41	84
42	85
43	86
44	87
45	88
46	89
47	90
48	91
49	92
50	93
51	96
52	98
53	99
54	100
55	101
56	102
57	103
58	104
59	105
60	106
61	107
62	108
63	109
64	110
65	111
66	112
67	113
68	114
69	115
70	116
71	117
72	118
73	119
74	120
75	121
76	122
77	123
78	124
79	125
80	126
81	127
82	128
83	129
84	130
85	132
86	133
87	135
88	136
89	137
90	138
91	140
92	141
93	142
94	143
95	145
Power generator settings
PowerGroup	Power Plant No.	Minimum power generation	Maximum power generation	Power generation priority
0	1	0	600	23
1	1	0	600	24
2	1	0	614	21
3	1	0	0	22
4	1	0	826	20
5	1	0	885	19
6	1	0	350	26
7	1	0	350	27
8	2	0	600	6
9	2	0	600	7
10	2	0	0	8
11	3	0	0	31
12	3	0	600	25
13	4	0	350	32
14	4	0	350	33
15	4	0	600	29
16	4	0	0	34
17	5	0	468	30
18	6	0	250	35
19	7	0	250	28
20	7	0	54.5	36
21	7	0	54.5	37
22	7	0	0	38
23	8	0	1000	2
24	8	0	1000	3
25	9	0	0	81
26	9	0	0	82
27	10	0	0	83
28	11	0	18.8	66
29	11	0	18.8	67
30	11	0	18.8	68
31	11	0	18.8	69
32	11	0	18.8	70
33	12	0	26	53
34	12	0	26	54
35	12	0	26	55
36	13	0	75	41
37	14	0	25	56
38	14	0	25	57
39	14	0	25	58
40	15	0	21.3	59
41	15	0	21.3	60
42	15	0	21.3	61
43	16	0	30.9	45
44	16	0	30.9	46
45	17	0	30.15	47
46	17	0	30.15	48
47	18	0	57.1	42
48	19	0	19	63
49	19	0	19	64
50	19	0	19	65
51	20	0	55	43
52	21	0	27.1	49
53	21	0	27.1	50
54	22	0	26.8	51
55	22	0	26.8	52
56	23	0	17.4	71
57	23	0	17.3	72
58	23	0	17.3	73
59	24	0	12.9	77
60	24	0	12.9	78
61	24	0	12.9	79
62	24	0	12.9	80
63	25	0	15.3	74
64	25	0	15.3	75
65	25	0	15.3	76
66	26	0	38.8	44
67	27	0	26.5	15
68	28	0	19.4	62
69	29	0	13.5	16
70	30	0	2	17
71	31	0	1.2	18
72	32	0	65	39
73	33	0	460	40
74	34	0	350	11
75	34	0	350	12
76	35	0	125	13
77	35	0	300	9
78	35	0	300	10
79	35	0	0	14
80	36	0	0	84
81	36	0	0	85
82	36	0	0	86
83	36	0	0	87
84	36	0	0	88
85	36	0	0	89
86	36	0	0	90
87	37	0	0	4
88	37	0	500	5
89	38	0	500	1
