# Supplementary material for: A framework to estimate a long-term power shortage risk following large-scale earthquake and tsunami disasters
Source: PLoS One. 2023 Mar 27;18(3):e0283686. doi: 10.1371/journal.pone.0283686 (PMC10042361; doi:10.1371/journal.pone.0283686)
Supplement: S1 Dataset — (ZIP) [file pone.0283686.s004.zip › data sets/demand.csv]

TIME	37	38	39	40	41	42	43	44	45	46	48	50	51	52	53	54	55	56	57	58	59	60	62	63	64	65	67	68	69	70	71	72	73	74	75	77	78	79	81	82	84	85	86	87	88	89	90	91	92
H1	17.79647377	22.15133534	8.108529963	28.99810795	90.48937853	6.219943023	33.74602915	16.54176664	61.55925618	21.57110339	13.32517122	63.21574531	100.0348266	33.17842431	26.01127305	109.8337324	27.85604913	14.58829815	98.15346909	7.088526335	50.87096962	28.88280867	29.30601407	17.75756697	7.632454761	19.78189734	11.91685927	9.967317924	17.78259857	11.46687784	37.05975061	38.26126676	82.47254631	17.95568819	42.11722734	51.48502907	49.08799062	6.318524777	15.83351131	28.88878113	7.567087232	8.106801	0.628940966	1.456084402	8.532696649	5.110598302	4.771175544	33.09162249	21.06502588
H2	32.81211851	22.10050847	73.93235177	64.95480188	158.2517602	18.05457841	75.29674073	31.15735881	193.0126509	31.45788277	19.95192887	152.5982808	137.8731612	67.89242763	62.32713773	92.17478498	23.64814234	13.19702718	197.1098771	25.65176463	105.7097137	24.55310672	24.85844643	42.59724342	33.54733971	68.29625457	10.14271683	10.34859417	16.09827509	9.579166928	30.96617379	32.37042609	97.26344717	15.00040515	35.2813243	43.06628958	41.02755335	5.432609427	13.96058289	25.17563009	6.46660569	7.052309454	0.536322349	1.237433651	7.287812064	4.354298844	4.041555779	28.43870622	18.10206471
H3	54.68732528	23.59068828	71.98476474	110.0944077	234.265194	31.30916193	116.0624883	43.21508302	254.0075402	45.04614194	33.71426237	224.8278237	134.5396158	92.60400212	94.75140738	84.844584	21.77043019	12.12007688	265.4495715	39.90550703	142.6970581	55.52573402	54.72671352	59.15784037	40.46175098	100.1951363	13.43455025	14.23318125	37.29472056	23.43624068	67.20523086	95.9723167	95.82191723	42.19311149	117.9422454	106.3238358	112.9039964	7.097170183	23.6527441	31.97435464	15.10275525	12.98164932	1.514115172	2.26356148	10.65979826	8.647379714	7.807351377	40.41272388	23.29968397
H4	51.97399599	22.43529932	68.41072464	104.6254848	222.6743139	29.76280438	110.3709765	41.06926102	241.7725074	42.85862652	41.84832723	213.6532554	127.857357	88.0049871	90.04780373	81.79030625	21.0680982	11.66901865	252.2674341	37.92378299	136.9790827	104.8837354	98.13658007	56.22849123	38.45658958	95.48354364	19.54010865	21.34308194	83.43996347	31.23063861	91.97191927	133.3319855	93.38100035	62.40089278	159.6517812	159.5354915	154.2586081	11.48010025	31.98248575	47.60315115	39.50741052	50.93615116	5.427384685	9.985277193	24.66009578	33.47030318	19.21947115	91.78744969	28.62069833
H5	54.79228419	23.66757901	72.11769712	110.2919594	234.7824926	31.38405809	116.4257466	43.29447478	255.3010922	45.28215414	48.60476462	225.2180748	134.78308	92.77242473	94.9280551	88.9414143	23.01167411	12.37871291	265.934344	39.97832199	144.4799807	111.4584042	104.3599883	59.28352173	40.54267789	100.6671758	20.81013045	22.72911144	89.10812583	32.93170572	96.99188889	140.5668422	98.4391496	65.80098574	168.583189	168.3643291	162.7597929	12.30329229	34.60896132	51.37274368	41.96426276	54.13055332	5.751140163	10.56345866	26.2239453	35.44344868	20.36412852	97.8111083	30.78585424
H6	58.58919979	25.3242472	77.11247143	117.9275969	251.0876274	33.56663872	124.5674211	46.29276949	273.3980155	48.47264358	52.0940767	240.8032598	144.1153417	99.1963505	101.5035145	95.58724386	24.98774078	13.31803271	284.3497185	42.74670296	154.5691934	120.118623	112.5438701	63.39804413	43.35297468	107.6494457	22.47504154	25.54985453	96.95252841	35.2217687	103.7476992	150.3128583	105.2549142	70.37808609	180.5549512	180.2192845	174.1825984	13.36762412	37.94867474	56.18931231	45.20414108	58.33768725	6.180742368	11.33421509	28.28023516	38.06645555	21.8834159	105.6928563	33.5659707
H7	60.26479581	26.06526426	79.31506187	121.2929227	258.3044139	34.53447732	128.2045612	47.61481598	281.6273016	49.91225065	53.70649967	247.6681186	148.2290824	102.0283391	104.4036678	99.33517285	25.87900659	13.7817976	292.4687578	43.96722024	159.06786	158.2624466	123.2734178	65.21762608	44.59367517	110.7345876	23.34420053	26.54408917	101.9283167	36.23718538	106.7497944	154.6169637	108.2593183	72.40836166	186.0116296	185.5634749	179.3099079	13.96410458	39.98614736	59.07083864	46.8326092	60.46715618	6.38891268	11.69753684	29.33068833	39.32386296	22.61860537	109.8313936	35.17973927
H8	57.05001066	24.69037002	75.08151064	114.8158736	244.5586353	32.6995538	121.4348009	45.07308971	266.9849839	47.29934167	50.99382435	234.4361378	140.3146521	96.58113498	98.8317787	94.45755726	24.7490875	13.12988524	276.855072	41.61996827	150.6549529	151.6965892	138.9185588	61.74463006	42.21564845	104.8335395	26.67933169	25.37352141	100.3490353	34.31166254	101.0877712	146.3739613	102.4789367	68.56205461	176.3608321	175.8410644	169.8801074	13.41783408	38.73615556	57.10593866	44.64563714	57.66891982	6.077208741	11.10985339	27.99003722	37.38257848	21.51342086	105.0066783	33.90905944
H9	51.4230726	22.26877482	67.6738716	103.4854505	220.4666825	29.48076039	109.5183889	40.62592054	240.9871971	42.67795424	49.21386088	211.2954704	126.6296523	87.05116073	89.08160302	172.1943213	64.09945046	13.04324588	249.5377277	37.51329719	135.8593385	137.9036974	126.3159514	55.65993275	38.05255473	94.49893809	24.26966478	23.08782577	91.50566815	30.93407246	91.14588399	131.9412172	92.36655934	61.81398717	159.2053689	158.6527423	153.243724	23.03843857	51.66599224	56.2524179	40.51593595	52.35654912	5.503386509	10.04599331	25.42617852	33.83297866	19.48067833	95.55862303	31.09712118
H10	48.63609405	21.07441262	64.00411743	97.87138898	208.5449311	27.88889109	103.6388096	38.42270587	228.2350407	40.40540811	51.35456056	199.8274952	120.0215267	82.32956055	84.25159992	240.4539575	120.3869369	15.50961771	236.0037291	35.47869857	128.5547413	131.5090936	120.4813275	52.64818746	35.99087772	89.38226925	23.15954863	22.03710991	87.51560585	29.2636356	86.23230996	124.7944303	87.35624542	58.47703008	150.7970307	150.1969201	145.0480199	35.76460634	80.54049174	63.01684687	38.57167902	49.86388883	5.228609431	9.530850316	24.228893	32.12562197	18.50680859	91.21421256	29.90074729
H11	51.43435484	22.29973395	67.68451183	103.4968097	220.5709826	29.4995074	109.6589332	40.63190167	241.6826702	43.13790607	54.42840852	211.3077514	126.9210139	87.06260108	89.09690558	254.9970171	127.7083064	16.47363776	249.5721184	37.51843475	136.0110163	140.1761336	128.449106	55.68226122	38.06228651	94.52987547	24.70369905	23.51165408	93.54277191	30.95355712	91.22053092	131.9785959	92.37784765	61.85498472	159.6984938	158.9844977	153.5056276	38.20619857	86.36718628	67.73875412	41.04821693	53.08525098	5.553437968	10.109174	25.80756714	34.10304301	19.655373	97.31498272	32.12073044
H12	55.2359819	23.96118103	72.685115	111.1407319	236.9022665	31.68612591	117.8233212	43.633607	259.873395	46.37109712	58.5578991	226.9086775	136.2959291	93.49371065	95.68011603	274.5764677	137.5559486	17.76476442	268.0082226	40.28994146	146.1258293	151.6758515	139.0155223	59.80301683	40.87627841	101.5220121	26.74720323	25.4622615	101.4826273	33.24787383	97.99063125	141.7377662	99.20115341	66.44079879	171.735436	170.8864609	164.96785	41.42736362	93.98462387	73.87399798	44.34812149	57.37275581	5.988680578	10.88731319	27.90567886	36.75696839	21.19471296	105.3880355	35.01059293
H13	58.88897369	25.55930858	77.48996554	118.4850783	252.5985759	33.78804089	125.6759794	46.51776662	277.3947805	49.48386744	62.53940913	241.8974854	145.3035519	99.67290077	102.0056828	293.4819387	147.0701636	19.01569935	285.7222372	42.95289861	155.8529607	162.8706664	149.3056875	63.76332077	43.58035846	108.2414608	28.74061548	27.36543709	109.2416858	35.45331607	104.499541	151.1159672	105.7571259	70.84910137	183.3314292	182.3422008	175.9967655	44.57308739	101.4604384	79.92001381	47.55238264	61.53780842	6.40997932	11.63888291	29.94539517	39.32372588	22.68471158	113.2546596	37.8514342
H14	59.41030257	25.79848057	78.17395181	119.5283768	254.862516	34.09328031	126.8466487	46.92812186	280.1726451	49.96654412	63.19757739	244.0220402	146.5839419	100.5515017	102.9066482	296.7959229	148.772648	19.25824825	288.2415934	43.33163248	157.2933406	165.4311564	151.6820444	64.33287723	43.96691119	109.2048791	29.21331214	27.82048873	111.2148503	35.77354325	105.4518878	152.4581076	106.6889454	71.49005292	185.1835857	184.1046369	177.6691647	45.35789948	103.5692601	81.75120878	48.23366954	62.43772939	6.490900793	11.77214938	30.39647743	39.80204274	22.97022727	115.1162797	38.68976388
H15	58.29686533	25.32690664	76.70702312	117.2830407	250.1116987	33.46000047	124.5232336	46.04727307	275.2212914	49.07190444	62.11013095	239.4330647	143.831248	98.66353001	100.9761298	291.8963506	146.3559375	18.9674388	282.8302114	42.5181362	154.4016424	163.3694389	149.8266067	63.13190447	43.14362158	107.1630644	28.87124365	32.58090603	126.9433197	35.10901494	103.5008237	149.6049084	104.6853574	70.16299451	181.9258062	180.7917633	174.4456417	44.87019483	102.7516163	81.27176945	47.57088788	61.59597664	6.391604224	11.57949241	29.9987509	39.17654852	22.61817455	113.7530848	38.42994349
H16	56.94445421	24.75025158	74.92587617	114.5574777	244.3329287	32.68897987	121.6838642	44.97780525	269.1119154	47.97231167	60.75820759	233.8642263	140.4895359	96.3714846	98.63189923	285.7313235	143.301393	18.59312927	276.2604203	41.53050045	150.8712263	160.5332699	147.251612	61.67166953	42.14342665	104.6815073	28.39312253	32.05371487	125.0904343	34.29997711	101.1229005	146.1380848	102.2530769	68.54704321	177.9008439	176.7238029	170.4963973	44.16235811	103.9485679	80.36316951	46.70595642	60.46714726	6.263748859	11.336439	29.4599019	38.37783845	22.16527739	111.8398288	37.9634965
H17	53.32277102	23.18564319	70.15916229	107.2674406	228.8138323	30.61451808	113.9880575	42.11612768	252.2385155	44.95575299	56.97199008	218.9778901	131.5499858	90.23945919	92.35739835	268.0894475	134.4861829	17.46959403	258.6827605	38.88804508	141.3208869	151.160835	138.6781575	57.75315498	39.46371304	98.02770669	26.75854771	30.21838603	118.0927571	32.12327871	94.71176034	136.8470658	95.74651561	64.19775048	166.7579921	165.5948128	159.7678185	41.64611734	101.331066	76.11972796	44.51848258	57.12490786	5.896388043	10.63894656	27.7234172	36.03326137	22.39689388	105.360551	35.92022743
H18	57.98190169	25.22114437	76.28799544	116.6358378	248.8275037	33.29413577	123.9919271	45.79497516	274.5251376	48.91939666	62.02933675	238.0986253	143.0398705	98.12142159	100.425731	292.0524345	146.5409157	19.05753278	281.2779169	42.28481536	153.7147654	165.2215671	151.602484	62.80329384	42.91254988	106.597057	29.27425838	33.06857466	129.3860666	34.9349687	103.0079378	148.8077398	104.1091957	69.81761263	181.5035265	180.1764456	173.8152959	45.58264697	111.1669087	83.6654883	48.61088439	62.38446182	6.429770882	11.59120173	30.28465844	39.27926043	24.42673424	115.208266	39.43465195
H19	56.24129321	24.47269429	73.99661268	113.1306545	241.3765526	32.29885679	120.3096064	44.41923083	266.5084194	47.48359375	60.2391394	230.939491	138.7418446	95.17330999	97.40963765	283.7715834	142.41707	18.54266773	272.8272245	41.0144344	149.1417333	161.035443	147.7845358	60.92149271	41.62493825	103.4007647	28.5598798	32.26899325	126.3855269	33.8906671	99.93434878	144.3438046	100.9809147	67.73125226	176.2135258	174.8696493	168.6769529	44.48435078	108.720095	81.97667844	47.33480765	60.75365268	6.25314476	11.26369695	29.5007482	38.18816196	23.75939025	112.3284691	38.58976855
H20	56.75786775	24.70561041	74.67514785	114.1662021	243.6112434	32.59947996	121.4521995	44.82629538	269.1682937	47.95108385	60.86014739	233.0499248	140.0124505	96.04511819	98.30311332	286.8347821	143.9843162	18.76841976	275.3267957	41.39022258	150.5505772	163.2440687	149.8339097	61.48440413	42.00786589	104.354053	28.98057433	32.75030289	128.3786148	34.20614687	100.8698349	145.6727176	101.9056783	68.36238003	177.9817089	176.5719567	170.3013461	45.14760411	110.5660189	86.22735523	47.941762	61.53844419	6.325938676	11.38634304	29.88902086	38.62149735	24.04424232	113.9024075	39.2617326
H21	56.9373096	24.79128163	74.9102212	114.5238359	244.3978725	32.70624407	121.8712654	44.96715398	270.2180767	48.13252541	61.11585919	233.7767203	140.4516358	96.34658272	98.61277321	288.1673211	144.68173	18.88116088	276.1913591	41.5202216	151.0629311	164.4430425	150.9561185	61.68193145	42.14126186	104.6873319	29.22387656	33.02983577	129.5627334	34.31822525	101.2051738	146.1362389	102.2253147	68.58696188	178.6845402	177.2200872	170.9129964	45.52875491	113.4001074	87.2818416	49.55964059	62.09048157	6.360220598	11.44020556	30.09259123	38.82046985	24.17812381	114.7667348	39.68111027
H22	54.8972387	23.90975687	72.22529942	110.41748	235.6557694	31.53769459	117.5360827	43.35520535	260.7151199	46.43523824	58.98288248	225.3915331	135.4161434	92.89252713	95.07847102	278.2231133	139.7150885	18.25412742	266.2901327	40.03178667	145.6829279	159.1647369	146.1308812	59.4746909	40.63188242	100.9394214	28.31647206	32.00737327	125.6191843	33.09214218	97.59372147	140.9028787	98.56030854	66.13708796	172.4082303	170.9509687	164.8524993	44.11175269	110.0558706	84.86886892	47.93716986	60.05526609	6.145081081	11.04626548	29.11171823	37.49821396	23.36365797	111.104708	38.52285595
H23	54.02497234	23.53599422	71.07693106	108.6603602	231.9248208	31.03962636	115.6973396	42.66562947	256.7369414	45.72294154	58.09769217	221.8021241	133.2616946	91.41478507	93.56686973	274.1498302	137.693983	18.01092136	262.0542488	39.39503171	143.3979456	157.1981906	144.3444555	58.53229353	39.98679959	99.33841009	27.99794711	31.64917932	124.2628569	32.56959257	96.05652988	138.6665999	96.99222732	65.09320979	169.7843111	168.3085897	162.2912637	43.60728105	108.9656692	84.18676783	47.31546294	59.2735689	6.059041916	10.88529521	28.73773661	36.9649764	23.03978451	109.7489468	38.15055973
H24	51.69874583	22.52800119	68.0158127	103.979246	221.9503907	29.70581019	110.7411969	40.82789617	245.8288938	43.77738796	55.64233432	212.2444767	127.5211823	87.47705801	89.5372566	262.6533001	131.941871	17.27855286	250.7664002	37.69814363	137.2499051	150.9303304	138.6066447	56.01431049	38.26551389	95.06360035	26.91268919	30.42305251	119.4812785	31.1701031	91.93247444	132.6981448	92.81409714	62.29662595	162.5765484	161.1272063	155.3550879	41.90456017	104.8598317	81.16666149	45.40234093	56.87394819	5.808404957	10.42946668	27.57863501	35.42870865	22.08975645	105.3854572	36.7198445
H25	57.87794064	25.22622757	76.1446132	116.4047098	248.490885	33.25914624	124.0039284	45.70712981	275.3640871	49.03450158	62.34094973	237.6051294	142.760347	97.93098343	100.2382361	294.3655124	147.8957148	19.39031012	280.7344171	42.20332462	153.6818826	169.4914739	155.6710844	62.71173791	42.83964473	106.4285674	30.25834087	34.20465572	134.3538407	34.89868046	102.9329782	148.5610781	103.9056692	69.74900014	182.1153466	180.4539687	173.9776355	47.09529931	120.8621443	92.03891783	50.95783739	63.82951604	6.513243776	11.68935319	30.95584098	39.7205712	24.77360604	118.3557709	41.32781893
H26	55.53030247	24.2079715	73.05548042	111.680937	238.4225354	31.91259085	118.9977814	43.85259181	264.3315202	47.06814153	59.85510835	227.960795	136.9674511	93.95730151	96.17169412	282.7087975	142.0604339	18.64693746	269.3434392	40.49093493	147.4726614	163.0818101	149.8013866	60.17019859	41.10246559	102.1140298	29.14965371	32.94987968	129.4315817	33.48583287	98.76890574	142.5373747	99.68942148	66.92564493	174.8240203	173.1953129	166.9690333	45.34757425	116.5258593	88.89622895	49.00545532	61.38031457	6.258442292	11.22702661	29.77187354	38.16024913	23.8075214	113.8865666	39.8455254
H27	54.08978059	23.58445476	71.15984619	108.7818403	232.2474014	31.0869994	115.9322545	42.71448931	257.5985222	45.86810872	58.34113585	222.0412552	133.4123156	91.51866681	93.67627463	275.6304424	138.5232183	18.20384073	262.3528798	39.440067	143.6690858	159.2727044	146.3186107	58.61127965	40.03666512	99.46727025	28.50447043	32.21814306	126.5512095	32.61962917	96.2167424	138.8418244	97.10189216	65.19477077	170.3755161	168.7575238	162.681427	44.31847126	114.0155998	87.13755436	47.83761992	59.91388106	6.104534559	10.94642475	29.06400108	37.21608793	23.22494109	111.2304144	38.98640297
H28	54.70026345	23.8548144	71.96255013	110.0077701	234.877859	31.43998428	117.2608402	43.19610379	260.6228635	46.40606488	59.03601032	224.5417328	134.9161679	92.55040506	94.73298601	278.9806721	140.2257182	18.44909812	265.3106757	39.88475617	145.3112839	161.4669134	148.3499433	59.27464969	40.48896993	100.5919928	28.93418239	32.70042986	136.2595748	32.99010767	97.31210061	140.4108066	98.19646368	65.93554214	172.3800069	170.7140007	164.5587618	48.22129195	117.3667868	88.648752	48.47455069	60.70778365	6.181325516	11.07992891	29.45226194	37.67894656	23.51991872	112.7645565	39.58953814
H29	48.5123497	21.15968912	63.8215086	97.56174246	208.3151009	27.88511771	104.0124197	38.30919089	231.236947	41.17364135	52.38766622	199.1360766	119.6523478	82.0797606	84.01595335	247.6182164	124.4775583	16.39632575	235.2950035	35.37246505	128.8901295	143.5287929	131.8822204	52.57079897	35.90906089	89.21436072	25.75337932	29.1017857	121.2586687	29.26005244	86.31152632	124.5286026	87.0869668	58.48074457	152.9470843	151.4449044	145.9773181	42.8962796	104.4961446	79.06760101	43.07083511	53.93695935	5.488549981	9.834708606	26.16995845	33.45175082	20.88631738	100.237082	35.24495159
H30	50.72487075	22.12805374	66.7319124	102.0098148	217.8231652	29.15859128	108.7723291	40.05598776	241.8776403	43.06875408	54.80622334	208.2136874	125.1078639	85.82226308	87.84726286	259.1029955	130.2664917	17.17897491	246.0236088	36.98535608	134.7850647	150.3945269	138.203932	54.96991669	37.5471437	93.28490163	27.02124626	30.52974734	127.1920328	30.59640152	90.25553228	130.2096356	91.0576929	61.15189885	159.9883847	158.3936026	152.6682724	44.97953042	109.6583732	83.1215409	45.11298262	56.49077996	5.745159918	10.29119804	27.41150813	35.01159726	21.86523918	105.0308617	36.9824071
H31	47.17324422	20.5815869	62.05923623	94.86607842	202.578126	27.11846443	101.1704296	37.25103539	225.024376	40.06868262	50.99430344	193.6312218	116.3468179	79.81239272	81.69604475	241.1275402	121.2428018	16.00776197	228.795423	34.39542967	125.3621739	140.1425494	128.7945007	51.12237107	34.91851041	86.75482346	25.2133924	28.48207219	118.6369514	28.45575254	83.94264409	121.0941007	84.68112891	56.87368233	148.8436614	147.3395458	142.0078358	41.94059469	102.3252771	77.70180253	42.02186301	52.61685304	5.348351903	9.577534024	25.5338332	32.5898379	20.357182	97.86950086	34.50569609
H32	56.61490436	24.704205	74.47999998	113.8519675	243.1310439	32.54785894	121.4353912	44.70640338	270.1556091	48.10635363	61.22943767	232.3818891	139.6320001	95.78581967	98.04697548	289.5760008	145.618911	19.24879962	274.5859972	41.27928481	150.4694726	168.5054826	154.8738462	61.35591891	41.90776875	104.1203703	30.35792839	34.28670239	142.7769476	34.15297418	100.751054	145.3325189	101.62889	68.26079972	178.699048	176.8702041	170.4632126	50.45939328	123.1941821	93.7168799	50.5085558	63.46199	6.424949073	11.5022253	30.69117848	39.14601573	24.48918044	117.6745474	41.5895345
H33	55.00817039	24.00606418	72.36597361	110.6195375	236.2375457	31.62567854	118.0035461	43.43728955	262.5736557	46.75803931	59.51800844	225.7828928	135.6678883	93.06657705	95.2640129	281.5290476	141.586494	18.73786099	266.7909303	40.10746299	146.2139966	164.0103695	150.7543749	59.61598561	40.71876023	101.1669751	29.58927647	33.41125099	139.0864819	33.18539733	97.89851152	141.2094409	98.74369571	66.32715079	173.6866372	171.8880116	165.671519	49.14128039	120.0536956	91.49256484	49.14474355	61.74548107	6.248218786	11.1828929	29.86296357	38.06558008	23.81783434	114.533108	40.52527772
H34	53.99602085	23.56709383	71.03418242	108.5829335	231.8968538	31.04518038	115.8456837	42.63772635	257.8209653	45.91384186	58.44715733	221.6248068	133.170355	91.35338086	93.51080157	276.5071773	139.0739782	18.4271191	261.8798539	39.36919658	143.5373924	161.2579699	148.2355213	58.52030127	39.96984673	99.30693421	29.13378483	34.3808905	137.8769144	32.57634556	96.10344535	138.6125458	96.92592517	65.11005677	170.5454196	168.7598409	162.6508595	48.34240143	118.5257834	101.0873771	48.30483427	60.68750095	6.138436299	10.98369099	29.35304162	37.39339035	23.40145408	112.6088426	39.88686804
H35	51.82799782	22.62331161	68.18181864	104.222074	222.5913213	29.79994473	111.2063957	40.92546961	248.6591911	55.53865639	56.71354368	212.722907	127.822237	87.68470571	89.75587965	265.5477895	133.5735789	17.76967607	251.3630572	37.78820176	137.7865369	155.0227388	142.5138228	56.17174881	38.36527731	95.32089982	28.04731382	33.09381986	132.646503	31.2697626	92.25039848	133.048265	93.03339974	62.49878893	163.7470517	162.0150699	156.1461073	51.70328312	131.1577121	98.44673855	46.4233915	62.22913883	5.89664615	10.54860052	28.21015849	36.19987615	23.77536402	111.5060353	62.45680201
H36	49.33580902	21.53766094	64.90303697	99.20950408	211.8927447	28.36813174	105.8697573	38.95728114	238.5355843	67.42563499	55.09917588	202.4909946	121.6748034	83.46769751	85.43961439	252.9062876	127.2253201	17.32487801	239.274359	35.97089409	131.1720366	147.7823956	135.8666528	53.47169502	36.52070548	90.73847631	26.7240283	31.5426288	126.5411301	29.76738995	87.81951936	126.6516339	88.55910263	59.4961688	155.9171992	154.2523264	148.6609502	49.31685045	128.5000977	93.91456144	48.1061514	73.39342269	5.778680314	10.15334562	27.2287613	37.29674288	27.32523119	122.2848667	121.0627575
H37	49.13640541	21.45267085	64.64052215	98.80761617	211.040893	28.25453846	105.4519414	38.79958619	237.6312221	67.16421866	54.89491152	201.6698042	121.1820865	83.12976065	85.09402204	252.003119	126.7808464	17.26112788	238.3056703	35.82529095	130.6522005	147.3848801	135.509546	53.25651582	36.37333307	90.37281157	26.63946948	31.45240578	126.2845078	29.64825141	87.46928804	126.1407628	88.200501	59.25820286	155.3281352	153.6548906	148.0809525	49.20987978	128.3036505	93.7223205	47.96937003	73.16936479	5.759561525	10.11745172	27.14922126	37.16860018	27.23394184	121.9416092	120.7241469
H38	47.13192805	20.57937465	62.00339631	94.77603152	202.4357585	27.10287347	101.1591679	37.21657625	227.9908808	64.4341699	52.67205993	193.440374	116.2377282	79.73803352	81.62244686	241.829616	121.6715027	16.56249415	228.5827624	34.36363437	125.3316232	141.5517226	130.1538996	51.08480646	34.88972633	86.68709942	25.57353813	30.20256426	121.36149	28.43983042	83.90528325	120.99588	84.60183993	56.84306232	149.0285554	147.4100141	142.0588342	47.28528813	123.3593824	90.06618519	46.06421659	70.32888934	5.528404436	9.709331562	26.06905004	35.67260765	26.14013695	117.102491	115.9344353
H39	51.62024063	22.54100901	67.90772565	103.8005997	221.7176413	29.68482115	110.801676	40.76044376	249.7570097	70.58011641	57.70486449	211.8589122	127.3060392	87.33085219	89.39500457	264.9678439	133.3221045	18.14523957	250.3489391	37.63584016	137.2762653	155.2148734	142.7245894	55.95041039	38.21244759	94.94319201	28.02987471	33.11247034	133.152413	31.14919689	91.89979949	132.5191053	92.65775359	62.25845203	163.2580913	161.4715494	155.6060594	51.87298152	135.4030906	98.81301352	50.50372054	77.09294467	6.05874905	10.63865236	28.5795239	39.09037657	28.64699127	128.39234	127.1127922
H40	58.16889162	25.40258782	76.52245985	116.9680879	249.849596	33.45172414	124.8679208	45.9311686	281.4993311	79.54438466	65.04318304	238.7331101	143.4554485	98.4092686	100.7355871	298.6967215	150.3028074	20.45283634	282.1071897	42.41019291	154.7013629	175.0983473	161.0161417	63.04930338	43.06038782	106.9889263	31.60754224	37.34837044	150.2899605	35.10198157	103.5629397	149.3317484	104.4118691	70.15910317	184.0089926	181.9812327	175.3666813	58.542748	152.8918632	111.5259089	56.96622471	86.94312942	6.83144666	11.99323989	32.23450353	44.07119586	32.29964397	144.8255764	143.3834359
H41	55.21261593	24.11331566	72.63325605	111.0227345	237.1555455	31.75253592	118.5304227	43.59663926	267.2437962	75.51074326	61.75321769	226.5977997	136.1639228	93.40739446	95.61575214	283.6172853	142.7233803	19.4182277	267.7685051	40.25462703	146.8478631	166.3695118	152.9965219	59.84579591	40.87216474	101.5524285	30.02005854	35.48104461	142.8686691	33.31901956	98.30364279	141.743249	99.10485643	66.59559023	174.6922414	172.754661	166.4719119	55.6461155	145.3963758	106.0132376	54.12004171	82.58622786	6.487847241	11.38807812	30.62212437	41.8505637	30.6743697	137.5931622	136.2240859
H42	53.83762767	23.5143864	70.82429167	108.2571835	231.2530426	30.96260481	115.5863575	42.51074647	260.6345885	73.63826048	60.229534	220.9525938	132.7722462	91.08077881	93.23438337	276.6455599	139.2227346	18.93889525	261.0989045	39.2519801	143.1987743	162.3802887	149.3345169	58.35615157	39.85449008	99.02425372	29.28923541	34.62506521	139.5069559	32.49016527	95.85916305	138.214144	96.63628848	64.93905724	170.3734843	168.4724916	162.3422644	54.33154021	142.0242858	103.5125463	52.81655934	80.58535797	6.329521459	11.10841817	29.8828868	40.82566341	29.92518441	134.2822412	132.94706
H43	53.53505259	23.383682	70.42612154	107.6481242	229.9565911	30.7893445	114.9438909	42.27166156	259.2122836	73.23163636	59.90410322	219.7088553	132.0253893	90.56848493	92.71020971	275.1748142	138.489708	18.83622574	259.6303673	39.03122694	142.4012853	161.6095471	148.631785	58.02885147	39.63067491	98.46849736	29.13976628	34.45564953	138.9036492	32.30840162	95.32376041	137.4381017	96.09271192	64.57587072	169.4451658	167.5441006	161.4447067	54.09181082	141.455301	103.0579929	52.56049548	80.18379331	6.296931378	11.04961401	29.73641683	40.61215209	29.77054382	133.6338684	132.3060153
H44	50.87085863	22.22125385	66.92122684	102.2904111	218.5155333	29.25776211	109.229935	40.16784712	246.3498421	69.59345475	56.93442767	208.7732405	125.4545148	86.06095065	88.09628838	261.5543465	131.6411142	17.9020028	246.7087698	37.08868951	135.3210412	153.6916312	141.3551002	55.14161074	37.65859124	93.56885426	27.70260236	32.76281437	132.1498148	30.70129552	90.58286636	130.5990922	91.31020995	61.36379082	161.0383218	159.2224032	153.4233801	51.45758242	134.6171048	98.03981256	49.98058327	76.23842467	5.986175889	10.50290533	28.27539163	38.60504257	28.30088553	127.0766976	125.8147797
H45	46.18481948	20.17537336	60.7565964	92.8673215	198.3890369	26.56319733	99.17332176	36.4676071	223.6883143	63.18784403	51.69944444	189.5403744	113.8976183	78.13303058	79.98104535	237.5225462	119.5511508	16.25545712	223.9820293	33.67210373	122.8611243	139.6385501	128.4346037	50.06265933	34.18974811	84.95020428	25.16132642	29.76289658	120.1096149	27.87381962	82.24115546	118.5693289	82.89870377	55.71249262	146.2255603	144.5689819	139.3015016	46.76582808	122.3853697	89.10020372	45.40648837	69.25323021	5.436934027	9.538073079	25.68648159	35.06056039	25.70385293	115.4486733	114.302885
H46	52.91916931	23.1183214	69.61561013	106.408098	227.3192357	30.43704276	113.6396249	41.78493051	256.3380784	72.40667593	59.24803265	217.1763299	130.5048729	89.52553493	91.64318864	272.2213216	137.0215856	18.6282188	256.6406698	38.58182097	140.7815355	160.109883	147.2682989	57.36297072	39.17519874	97.33766174	28.84100163	34.12150158	137.7634106	31.93883745	94.23557741	135.8588723	94.98606025	63.83748686	167.5698541	165.6633389	159.6250185	53.63591516	140.4087597	102.1873328	52.05888186	79.39082395	6.23200481	10.93164425	29.44842699	40.185129	29.46228325	132.3644141	131.0514458
H47	52.79191875	23.06374835	69.44813039	106.1517779	226.7748914	30.36438847	113.371437	41.68433482	255.7520536	72.2371994	59.11484877	216.6527266	130.1905969	89.30997579	91.42269731	271.626059	136.7272011	18.58555929	256.0227574	38.4889417	140.4481847	159.8259418	147.0116819	57.22551374	39.08112657	97.10416235	28.78122055	34.05638619	137.560674	31.86263427	94.01134629	135.5327261	94.75732967	63.68525314	167.1877295	165.2780961	159.2517697	53.55374196	140.2343327	102.0274655	51.96255639	79.23606799	6.219113863	10.90791185	29.39269393	40.09971831	29.40102034	132.1208194	130.8109201
H48	51.36938049	22.44317299	67.57670315	103.2909987	220.6662049	29.5466628	110.3210374	40.56099744	248.887673	70.29467215	57.53021385	210.8135489	126.6820542	86.90316527	88.95910011	264.3950802	133.0742328	28.40857894	249.1232331	37.45172115	136.6682591	155.6094828	143.137421	55.68393582	38.02815883	94.48808424	34.85670384	33.1535263	133.9686253	31.00459373	91.48021636	131.8811328	92.20369805	61.97031766	162.7012567	160.8361897	154.9700124	52.15247853	136.6012423	99.35346625	50.58806558	77.13309311	6.053392679	10.61625604	28.61406273	39.02915775	28.61730995	128.6270053	127.3523367
H49	49.98260973	21.83809576	65.7523413	100.5021956	214.7108798	28.74944417	107.3468292	39.46591676	242.1929213	68.4003958	55.9844982	205.1213289	123.2617763	84.55690014	86.5574605	257.4228712	129.5096143	48.6095622	242.3972683	36.44059127	132.9828532	151.48907	139.3510262	54.18107186	37.00165558	91.93773104	43.47752466	32.27144053	130.4541384	30.16806905	89.01249094	128.3213044	89.71430802	60.29837711	158.3255392	156.5046654	150.7948764	50.78184707	133.0433705	96.73697861	49.245226	75.07929143	5.891621894	10.33167193	27.85345029	37.98436515	27.85233821	125.2133319	123.9730287
H50	47.22912477	20.63574597	62.13007412	94.96534096	202.8842432	27.16603662	101.4366876	37.29170393	228.871775	64.63509275	52.90674114	193.8204963	116.4711157	79.89856697	81.78902929	243.2820478	122.399122	45.93277012	229.0433482	34.43305182	125.6605109	143.2132398	131.7416354	51.1966301	34.96337151	86.87338102	41.09076079	30.50454368	123.3557796	28.50655784	84.11051595	121.252618	84.77183261	56.97748575	149.6178989	147.8919983	142.4950669	48.0165795	125.8263589	91.46325112	46.55203609	70.96772986	5.568471773	9.764241134	26.32920216	35.89944359	26.32451568	118.3658736	117.1938717
H51	46.56173921	20.34475851	61.252089	93.62313328	200.0187045	26.78248824	100.006428	36.7646701	225.6565809	63.7241222	52.16485242	191.0808223	114.8250087	78.76936695	80.63321536	239.8803861	120.6911478	45.28428307	225.8063076	33.94642433	123.8879968	141.2521764	129.9407529	50.47348021	34.46939894	85.64614957	40.51727201	30.08303655	121.6920612	28.10411055	82.92342425	119.5395765	83.57374623	56.17313988	147.5165979	145.8102611	140.4880921	47.36714449	124.1493975	90.21935408	45.91187182	69.986784	5.491045863	9.62781117	25.96622437	35.39894649	25.95838861	116.7382764	115.5828272
H52	43.59244819	19.0478697	57.34595123	87.6524583	187.2644719	25.07482205	93.63157691	34.42008736	211.2824708	59.66226315	48.84313365	178.8946899	107.502264	73.74601947	75.49109391	224.6136363	113.0130007	42.39660555	211.4060018	31.78157453	115.9902287	132.2979734	121.7063366	47.25499057	32.27132693	80.18471577	37.93920714	28.17251696	113.9994589	26.31220214	77.63655361	111.9167224	78.24399927	52.59159833	138.1203664	136.518702	131.5346703	44.37138598	116.3186789	84.50619971	42.99904983	65.54220789	5.141942962	9.015146896	24.31800726	33.14727545	24.3079815	109.3318432	108.2500854
H53	45.7783792	20.00351013	60.22152574	92.04754853	196.6559087	26.33246105	98.32925497	36.14601485	221.8928082	62.65568574	51.29704041	187.8646411	112.8927142	77.44385888	79.27652199	235.9060262	118.6976703	44.52235035	222.0065172	33.37520545	121.8091036	138.9834625	127.8593188	49.62482655	33.88964095	84.20585851	39.84681489	29.59253827	119.7809325	27.63192849	81.53080591	117.5290593	82.16737099	55.22944187	145.0569913	143.3710182	138.1358746	46.62029349	122.234355	88.7809709	45.16956409	68.84642644	5.400794943	9.468454539	25.54469786	34.8149036	25.53165585	114.8503568	113.7143779
H54	43.30492795	18.92311851	56.96768241	87.07394242	186.0313476	24.90992424	93.01862667	34.19296009	209.9173006	59.2716522	48.52945271	177.7135527	106.7928213	73.25937696	74.99309103	223.184831	112.2995616	42.11623234	210.0109622	31.57187061	115.2298547	131.518586	120.9943856	46.9437634	32.05861984	79.65639871	37.69796461	27.99970656	113.3652236	26.13921596	77.12664102	111.179118	77.72765854	52.2459067	137.2286158	135.6302625	130.6769727	44.12208108	115.7016488	84.01497326	42.74133766	65.14165599	5.109846308	8.957929881	24.17069013	32.93849468	24.15624499	108.6756696	107.6011053
H55	43.8387402	19.15676154	57.66990436	88.14711793	188.3253971	25.21719931	94.16728484	34.61440513	212.5175737	60.00337124	49.13140968	179.9036692	108.1090672	74.16232986	75.91748185	225.9589937	113.6979653	42.63456296	212.5994366	31.96101649	116.6523182	133.1811578	122.5263074	47.52263204	32.45386861	80.63856089	38.16613234	28.35747451	114.8147211	26.46167946	78.07831565	112.5498617	78.68567854	52.89046028	138.9287567	137.3074549	132.2921968	44.68524186	117.1944675	86.62240482	43.27956517	65.95844438	5.173620633	9.069328291	24.47429102	33.34880152	24.4577826	110.0434042	108.9556452
H56	44.87892743	19.61165697	59.03826861	90.23847873	192.7947151	25.81574407	96.40355557	35.43567889	217.5720871	61.42799975	50.30069631	184.1718585	110.6740768	75.92192868	77.71878936	231.3418726	116.4089897	43.64506764	217.643636	32.7193427	119.4221086	136.3802289	125.4718099	48.65041979	33.22398745	82.55216088	39.07465321	29.03517668	117.5879745	27.08978791	79.93181451	115.2206487	80.55259444	54.14592179	142.2332657	140.5704139	135.435324	45.76371527	120.0379478	88.70147094	44.31710394	71.32313889	5.297104389	9.285426681	25.06022766	34.14405755	25.19318117	112.6804529	111.7303321
H57	47.79567579	20.8865867	62.87525622	96.10306021	205.3255189	27.49374566	102.6708397	37.73865539	231.724298	65.42104608	53.57326991	196.1409873	117.8667993	80.85611851	82.76982247	246.3979599	123.9875914	46.48020247	231.7883595	34.84579236	127.1853999	145.2822607	133.6642656	51.81247228	35.38333345	87.91759267	41.61672174	30.92675468	125.2783832	28.85062845	85.12757451	122.7092663	85.78772821	57.66543966	151.4851805	149.7111974	144.2415782	48.75594968	127.901235	94.48827941	47.20771147	79.99635342	5.642071184	9.889777306	26.69396039	36.366975	27.12495751	120.0287917	119.7744195
H58	47.57454286	20.7902589	62.58436363	95.6582892	204.3762729	27.36672516	102.1975504	37.56401513	230.6632827	65.11894239	53.32860413	195.2330828	117.3213375	80.48194723	82.38685564	245.2770286	123.4259719	46.26353785	230.715725	34.68454846	126.5986811	144.6458405	133.0811429	51.57293207	35.21969589	87.51106214	41.42623355	30.78766482	124.7434129	28.71736668	84.73452606	122.141782	85.39073191	57.39910334	150.7917188	149.0230789	143.578058	48.5471078	127.3668877	94.07019909	46.99883267	79.63974141	5.616601459	9.844819614	26.57501228	36.20221821	27.00267459	119.4961865	119.2431422
H59	44.05632178	19.25304297	57.95615195	88.58407331	189.2629041	25.34306644	94.64136359	34.78605812	213.6150527	60.30368623	49.38763909	180.794883	108.6451036	74.53009886	76.29418722	227.1547283	114.308845	42.84061847	213.6536921	32.11954466	117.2379729	133.980225	123.2704721	47.75917854	32.61519994	81.03967207	38.36423492	28.51417509	115.5572699	26.59385955	78.46895721	113.1094048	79.07586391	53.154742	139.6468739	138.0065086	132.963565	44.97159356	117.9979378	87.1290992	43.53141332	73.76183938	5.201782392	9.117460327	24.61361027	33.52798966	25.00855258	110.6785507	110.4443687
H60	48.80894516	21.33025292	64.20825267	98.14005534	209.6804829	28.0771439	104.8524803	38.5386086	236.6693345	66.80934902	54.71830742	200.2979437	120.3651946	82.57004629	84.52449206	251.676298	126.6510087	47.46014087	236.701611	35.58445541	129.8867007	148.466449	136.6011874	52.91141695	36.13366923	89.78213781	42.50422209	31.59351441	128.0640626	29.46290562	86.93461381	125.3114471	87.60618486	58.88929495	154.7182709	152.898267	147.3107128	49.83843611	130.7799302	96.54365177	48.23600422	81.73103209	5.763483438	10.10172176	27.27280055	37.1479467	27.70927331	122.6379825	122.3787143
H61	50.69641281	22.15536573	66.69124301	101.9350648	217.7895666	29.1630684	108.9087559	40.02888424	245.8318827	69.39317108	56.83721658	208.0431939	125.0196665	85.76300854	87.79308871	261.4255591	131.559634	49.29332559	245.8547882	36.96050676	134.9110335	154.2408257	141.9166586	54.95769644	37.53105004	93.25428952	44.14911829	32.81849028	133.0573507	30.60245841	90.29715254	130.1575584	90.99389229	61.16700599	160.7081819	158.8150839	153.0108823	51.78128847	135.8902725	100.2916831	50.10984924	84.9035294	5.986900703	10.49305432	28.33133088	38.58751283	28.7836812	127.3998811	127.1307817
H62	50.63813298	22.13014519	66.61460323	101.8177685	217.5398051	29.12970546	108.7850922	39.98283616	245.5595394	69.31361912	56.77473291	207.8036678	124.8758377	85.66435554	87.69215608	261.1412654	131.4190965	49.23448527	245.5719676	36.91800102	134.7574436	154.0959678	141.7860005	54.89468267	37.48797904	93.14731458	44.09947302	32.7838713	132.9444716	30.56748196	90.19406129	130.0081846	90.88922185	61.0971132	160.5301791	158.6365793	152.8385108	51.73705392	135.785994	100.1901798	50.06052637	84.81744076	5.980534671	10.48165869	28.30246535	38.54607082	28.75338277	127.2720061	127.0034231
H63	51.17431788	22.36471691	67.31998746	102.8957601	219.8438404	29.4383102	109.9385117	40.40616557	248.1700431	70.0477599	57.37876511	210.0036494	126.1979868	86.57135821	88.62068499	263.9225412	132.8213823	49.75359962	248.1720345	37.30889409	136.1858333	155.7603396	143.3201444	55.47610518	37.88499981	94.13384463	44.56751215	33.13412824	134.392482	30.89135373	91.14980181	131.3850452	91.85154487	61.74447208	162.2367663	160.3204015	154.4604157	52.3003098	137.2760971	101.2646859	50.59887413	85.72700274	6.044369282	10.59330577	28.60579953	38.95711014	29.06062894	128.6379772	128.3667721
H64	50.57566849	22.10332984	66.53249671	101.6919507	217.2726493	29.09409628	108.6539603	39.93345375	245.2772946	69.22854501	56.71039481	207.5466213	124.7215889	85.55856808	87.58397622	260.8511056	131.2783124	49.16941041	245.268676	36.87243132	134.594191	153.9709105	141.6764272	54.82729983	37.4418909	93.03288118	44.0472771	32.74967437	132.8605479	30.53018597	90.0842217	129.848337	90.77698291	61.0225995	160.3456838	158.4490131	152.6570705	51.7039265	135.722467	100.0936912	50.01517306	84.7354951	5.974160898	10.47003494	28.27474636	38.50423134	28.72343881	127.151162	126.8833617
H65	46.84337496	20.47240966	61.62268448	94.18736656	201.2392996	26.94721379	100.6371449	36.98648689	227.1865482	64.11996146	52.52806042	192.2301341	115.5175108	79.24461584	81.12060813	241.6161538	121.6004907	45.53891992	227.1686045	34.15137231	124.6630404	142.6391282	131.2521611	50.7814096	34.67889624	86.16763014	40.79785806	30.33587748	123.0936396	28.27736802	83.43701206	120.2662727	84.07792902	56.51976536	148.5191655	146.7598948	141.3949119	47.90287718	125.7556951	92.71998961	46.3319071	78.4928915	5.533752168	9.697990607	26.19148574	35.66540693	26.60633943	117.7845399	117.5367293
H66	44.83807484	19.59622601	58.98473897	90.15523822	192.6250532	25.79378785	96.33039721	35.40311906	217.4706525	61.38439328	50.28199907	184.0007118	110.5722752	75.85221365	77.64794752	231.2871986	116.4046362	43.61210823	217.4436701	32.68938775	119.3277316	136.5627097	125.6634795	48.60768106	33.19441548	82.4791331	39.07692776	29.05863024	117.8606794	27.06704225	79.86583272	115.1180888	80.47861753	54.10062439	142.1674639	140.4810059	135.3452531	45.86630166	120.4198029	88.84825035	44.35589125	75.14286767	5.297300613	9.283412533	25.07342151	34.1411517	25.46984765	112.758251	112.5212774
H67	49.96317086	21.83635541	65.72687531	100.4600828	214.6431357	28.74224316	107.3427488	39.44974707	242.3389659	68.41117422	56.032268	205.0320675	123.2108425	84.52224308	86.52329031	257.7398604	129.7208703	48.62233651	242.2978083	36.42584848	132.9686768	152.205742	140.0610755	54.16382551	36.98870032	91.90694029	43.57206701	32.40401907	131.3735776	30.16108222	88.99540704	128.2766386	89.67745404	60.28489462	158.4245345	156.5424792	150.8192178	51.12483284	134.2376976	99.11265556	49.43416372	83.74322877	5.903284021	10.34517458	27.94287835	38.04638778	28.38390282	125.6644625	125.4006696
H68	50.06416786	21.88073099	65.85978454	100.6630473	215.0776161	28.80051104	107.5613167	39.52946114	242.8399349	68.55990422	56.14848983	205.4461712	123.4598045	84.69304481	86.69819481	258.2769589	129.9941387	48.74596507	242.7874186	36.49946924	133.2389864	152.5475079	140.3787259	54.27349062	37.06355932	92.09298056	43.68882129	32.49357454	131.6808369	30.22226866	89.17603752	128.5362338	89.85867547	60.40720685	158.7518841	156.8631413	151.127837	51.24433185	134.5634487	99.42229421	49.54245643	83.92393792	5.915706293	10.36673507	28.00286527	38.12612703	28.444096	125.9361615	125.6721156
H69	49.84109709	21.78347015	65.56638325	100.2144154	214.1198887	28.67235303	107.0836463	39.35329912	241.7691232	68.2648353	55.90128311	204.5304122	122.9096062	84.3156253	86.31189933	257.1422433	129.4260312	48.55402434	241.7054556	36.33682789	132.6468412	151.9021652	139.7880971	54.03184309	36.89850657	91.68290343	43.52276802	32.37282256	131.1360768	30.08782762	88.77943221	127.9638145	89.4582387	60.13850555	158.0516985	156.1684559	150.4582417	51.03229687	134.018682	99.08832369	49.33009447	83.5614232	5.889833301	10.3211903	27.88156863	37.95906938	28.3201811	125.3925867	125.1300087
H70	51.07581124	22.32335035	67.19071451	102.696918	219.4248929	29.38282777	109.7380759	40.32816739	247.7701237	69.96665057	57.28920498	209.5968844	125.954347	86.40432392	88.45011236	263.5289838	132.6437973	49.78276395	247.6930487	37.23699026	135.9344796	155.7008821	143.2872805	55.37056054	37.81268996	93.95443858	44.63034101	33.19950476	134.4281882	30.83342278	90.97952747	131.134178	91.67433497	61.62879016	161.9745498	160.0416195	154.1894773	52.31343439	137.3955545	101.6549922	50.5607988	85.64324783	6.036238408	10.57754027	28.57582954	38.90232289	29.02466973	128.5168922	128.2481203
H71	51.60834089	22.55633904	67.89132044	103.7675513	221.713291	29.68935838	110.883911	40.74860738	250.3653751	70.70696046	57.8896589	211.7818291	127.2674788	87.30514454	89.37232507	266.2933957	134.0385003	50.32802016	250.2753803	37.625223	137.3533721	157.3607034	144.8183112	55.94805892	38.20703478	94.93431372	45.12542105	33.57070402	135.8741672	31.15513475	91.92887964	132.5017419	92.63010214	62.27183187	163.6709428	161.7147474	155.8011227	52.87617412	138.8861566	102.8282194	51.09675564	86.54811399	6.09967371	10.68849505	28.87734466	39.31085403	29.33025035	129.8749425	129.6036951
H72	47.28284574	20.66602363	62.20114181	95.07028856	203.1312073	27.20114238	101.5918515	37.33327929	229.3923666	64.79066533	53.04060887	194.0312363	116.6006061	79.9877138	81.88169366	243.9897563	122.8150568	46.13387065	229.2986659	34.47169885	125.8427336	144.2054717	132.7149464	51.25901229	35.00484906	86.9777641	41.37060091	30.78004336	124.5271253	28.54412017	84.22468105	121.3965617	84.86636649	57.05303746	149.9600974	148.1649653	142.7465636	48.46046914	127.2993831	94.31383941	46.82225014	79.30515284	5.588893108	9.793265881	26.46028854	36.01874126	26.87469936	119.0061662	118.7579638
H73	45.06331144	19.69613442	59.28137449	90.60743632	193.5964369	25.92443411	96.82445481	35.58076597	218.6350174	61.75876434	50.55359268	184.9227706	111.1270956	76.23291423	78.03804334	232.551251	117.0603462	43.99120376	218.5348546	32.85353345	119.9368898	137.4687921	126.5183149	48.85300137	33.36175596	82.89514099	39.4546855	29.35719985	118.7211882	27.20442303	80.27172593	115.6983048	80.88255575	54.37530803	142.9275237	141.2138611	136.0494133	46.20113944	121.3755971	89.9859549	44.63211715	75.59293738	5.326975325	9.334140703	25.22130227	34.33052086	25.61577612	113.4355563	113.1993119
H74	49.31960423	21.55668854	64.88064776	99.16532934	211.8824852	28.37320757	105.9713066	38.94138838	239.2972685	67.60235752	55.33154027	202.3886327	121.6231107	83.43317091	85.40885884	254.5322722	128.1283777	48.17135915	239.1756073	35.95658823	131.266662	150.4889486	138.5049686	53.46742556	36.51292358	90.7249881	43.20984715	32.15420991	129.9783128	29.77415248	87.85426373	126.6265034	88.52197882	59.51161256	156.4347556	154.5561309	148.9034685	50.58204962	132.8970618	98.5942116	48.85625153	82.74433121	5.830589263	10.21640621	27.60687513	37.57588871	28.0381064	124.1668864	123.9086758
H75	50.17561839	21.93106636	66.00681534	100.8863815	215.5606226	28.86584524	107.8122839	39.61724208	243.4628518	68.78628488	56.29507328	205.9010258	123.733963	84.88122734	86.89126997	258.966627	130.3640564	49.03303082	243.3266792	36.58066074	133.5465908	153.1379705	140.9468483	54.39562702	37.14676643	92.29994884	43.98898494	32.73697454	132.279217	30.29116744	89.3798842	128.8246369	90.05836066	60.54501902	159.1576553	157.2432228	151.4920242	51.47762386	135.2626724	100.4165201	49.71299462	84.1922615	5.932268235	10.39438162	28.0894667	38.23092637	28.52770132	126.3394284	126.0771015
H76	49.95245198	21.83375146	65.71330772	100.4375613	214.6024767	28.73763815	107.3344629	39.44100503	242.3923255	68.4909028	56.04787686	204.9848807	123.1835362	84.50365274	86.50481952	257.8313799	129.7961084	48.84044535	242.2442632	36.4179545	132.9542212	152.4941557	140.3581676	54.1538887	36.98165799	91.88972499	43.82243117	32.61602025	131.73605	30.15668404	88.98313233	128.2520129	89.65776175	60.27623135	158.4575646	156.5484169	150.8223807	51.26643669	134.7204013	100.0806737	49.50067107	83.82957246	5.906360303	10.34880289	27.96794093	38.06372879	28.40377546	125.794836	125.5340511
H77	49.91293437	21.81670577	65.66139578	100.3579978	214.4333089	28.71508475	107.2512592	39.40977183	242.2130332	68.44728696	56.00675062	204.8223581	123.0859915	84.43675443	86.43640306	257.6440155	129.7053917	48.82731194	242.0524531	36.3891385	132.8506561	152.4111788	140.2954243	54.11124713	36.95251349	91.8173347	50.84933979	32.77334988	131.6773974	30.13307261	88.91352665	128.1509088	89.58678844	60.22905083	158.3400824	156.4291751	150.7072585	51.24383394	134.673721	118.8667726	49.4703418	83.77506305	5.902163103	10.34126846	27.9492102	38.03645858	28.38427726	125.7125965	125.4524043
H78	50.36618237	22.01504669	66.25772975	101.2692181	216.3811411	28.97602415	108.2269223	39.76761142	244.4252434	69.07952167	56.51860636	206.6819414	124.2036134	85.2034586	87.22133194	260.0004403	130.8953933	49.29646337	244.250306	36.71957499	134.0586834	153.8335875	141.6133942	54.60282321	37.28818622	92.65141904	64.74530575	33.52798308	132.9195361	30.40695512	89.72173294	129.3149849	90.40026176	60.7764919	159.7859632	157.8543613	152.080078	51.72748315	135.9577108	140.5443417	49.92853448	84.5477656	5.956237642	10.4358343	28.20642589	38.3847291	28.64504511	126.8715611	126.6094076
H79	46.60817252	20.3726321	61.31406657	93.71304215	200.2366999	26.81418615	100.1533276	36.80037145	226.1996755	63.9351384	52.30459431	191.2602909	114.9362295	78.84606622	80.7134406	240.6164502	121.1401583	45.64213228	226.0257174	33.97978568	124.0575899	142.3913797	131.0839917	50.52889294	34.50608377	85.73864247	59.95493608	31.04964382	123.0452469	28.13841311	83.02800646	119.6666546	83.65511941	56.24221157	147.871242	146.0806326	140.7368194	47.88503227	125.8704457	130.2237578	46.21152238	78.25044818	5.512261834	9.657788091	26.10498953	35.5233583	26.51053847	117.4212629	117.1790516
H80	45.15456811	19.73745878	59.40189319	90.79024604	193.9923173	25.97807965	97.03135373	35.65262196	219.1566918	61.95074992	50.67631434	185.2949858	111.3515431	76.38699351	78.19618956	233.1273465	117.3731652	44.24179781	218.9763308	32.92002898	120.1900012	137.985632	127.0319259	48.95319755	33.43002418	83.06493524	58.12440087	30.10392667	119.2501025	27.26106944	80.43927995	115.934861	81.04606637	54.48861501	143.2668188	141.5289833	136.3514782	46.40837634	122.0006332	126.3234096	44.7784179	75.8207934	5.340773241	9.357175406	25.29387692	34.41804121	25.68646972	113.7746882	113.5404111
H81	50.34228511	22.00528152	66.22654287	101.2208464	216.280318	28.96283727	108.1808692	39.74864784	244.3483254	69.07887133	56.50176707	206.5827885	124.1444046	85.16289604	87.18001561	259.9278625	130.8704016	49.35047333	244.1339106	36.70214137	134.0000579	153.8780597	141.6671084	54.57754289	37.27085465	92.6084246	64.84611368	33.58783642	132.9981494	30.39329832	89.68160709	129.2547697	90.35724436	60.74923365	159.7347298	157.7937726	152.0210469	51.75903108	136.0798448	141.0162758	49.93203416	84.54377638	5.954838079	10.43286309	28.2032223	38.37513522	28.64060309	126.8633114	126.6025536
H82	48.83492483	21.34661287	64.24365897	98.18996449	209.8050015	28.09580971	104.9434322	38.55845385	237.0449022	67.02091557	54.81325784	200.3968862	120.4271556	82.61288638	84.56967623	252.1615768	126.9640428	47.89788562	236.8238348	35.60319496	129.9894277	149.3093287	137.465222	52.94357707	36.1550034	89.83584385	62.9471516	32.60678722	129.0625051	29.48351002	86.99714207	125.3849756	87.65170858	58.9307876	154.960023	153.0737813	147.4735342	50.22776	132.0668026	136.9686484	48.44584834	82.02411222	5.776995713	10.12112145	27.36202695	37.22888885	27.78603091	123.0814683	122.8289509
H83	49.73723949	21.74125249	65.43076904	100.0040981	213.682144	28.61512044	106.8842392	39.27086043	241.4380313	68.26987781	55.82940026	204.0992256	122.6521782	84.139268	86.13228244	256.8376198	129.3224502	48.80844971	241.1994245	36.26102727	132.3928906	152.1078992	140.0462492	53.92202034	36.82315913	91.49605835	64.153752	33.23443233	131.4950526	30.02853426	88.60539663	127.7020881	89.27119636	60.02017847	157.83153	155.9069326	150.2028404	51.17484825	134.5701782	139.6776136	49.35007858	83.55168217	5.884202277	10.30878171	27.87091318	37.91960503	28.30249184	125.3726252	125.1158935
H84	50.54240788	22.09343421	66.49008629	101.6229011	217.1419469	29.07854834	108.6163557	39.90656243	245.3601847	69.38587687	56.73663986	207.4029076	124.6376352	85.50130885	87.52665829	261.0126471	131.4287926	49.62458348	245.103901	36.84803544	134.5378324	154.6111139	142.3555781	54.79515339	37.41939891	92.97757997	65.23661589	41.785572	133.6728147	30.51491895	90.04062227	129.7697943	90.71632029	60.99236255	160.3951285	158.4357741	152.6389716	52.02282379	136.8134576	142.2191605	50.15828119	84.91651475	5.979930616	10.47633003	28.32546643	38.53635664	28.7637944	127.4194539	127.1590358
H85	50.18308071	21.93658514	66.01747752	100.9003148	215.5988127	28.87201049	107.8459838	39.6228181	243.6295072	68.90333856	56.33672596	205.9280291	123.7514447	84.89340243	86.90442423	259.1741588	130.5072278	49.29762156	243.3611903	36.58606657	133.5830513	153.55282	141.3858312	54.40581206	37.15350033	92.31690877	64.81689307	57.10662918	132.7715908	30.29824605	89.401328	128.8476184	90.07134364	60.5592948	159.2633825	157.3143432	151.5583915	51.67255206	135.9056963	141.4604414	49.81096959	84.32502296	5.937884462	10.40251049	28.12742178	38.26525921	28.56242393	126.5306597	126.27257
H86	46.81205102	20.46321004	61.58287125	94.12227454	201.1166214	26.93272599	100.6031869	36.96114034	227.2766866	64.28482956	52.55557083	192.0945504	115.4384048	79.1906815	81.06668097	241.7802904	121.7524979	46.01019853	227.0133407	34.12841106	124.611259	143.2764592	131.928155	50.75132972	34.65785273	86.11588154	60.50402019	53.31171407	123.8988903	28.26322759	83.39661832	120.192718	84.02080188	56.49176728	148.5729916	146.7514699	141.3818411	48.21990334	126.8373474	132.1264437	46.47364258	78.67195404	5.539444411	9.70434297	26.24107285	35.69748717	26.64668245	118.0469144	117.8066165
H87	44.50946935	19.45686584	58.55383637	89.49251289	191.2246889	25.60813882	95.65638156	35.14307492	216.1098346	61.13236691	49.97358501	182.6455187	109.7601658	75.29543044	77.07921826	229.9029681	115.7752953	43.77001852	215.84691	32.44971007	118.4834347	136.2659238	125.4771683	48.25518319	32.95323007	81.88034573	57.56717563	50.72868377	117.8488334	26.8732665	79.29527968	114.2810796	79.88797333	53.71356135	141.2727526	139.5375524	134.4317344	45.86576194	120.6570512	125.7879368	44.19602712	74.81316054	5.267383981	9.227595112	24.95327146	33.94415859	25.33878965	112.2555386	112.0275022
H88	50.47838758	22.06633988	66.40627258	101.493751	216.8693983	29.04250342	108.4862058	39.85588571	245.105312	69.34135456	56.67881502	207.1387289	124.4794052	85.39284325	87.41591898	260.7514072	131.3144527	49.66583577	244.7927797	36.80136181	134.3743349	154.5820186	142.3480267	54.72664699	37.37254434	92.86122666	65.33173462	57.57623682	133.7034683	30.47737174	89.92999475	129.6071152	90.6012732	60.91736138	160.2269125	158.2552613	152.4643855	52.03680704	136.9046575	142.8389528	50.13239571	84.85834852	5.974230418	10.4657235	28.30294026	38.49911791	28.74002437	127.3265887	127.0684831
H89	52.44396424	22.92581005	68.99217736	105.4457027	225.3147222	30.17359694	112.7125107	41.40779953	254.6643397	72.0527394	58.88954432	215.2041159	129.3264146	88.71791208	90.81984196	270.9229606	136.4414855	51.62687394	254.3245908	38.23437072	139.6085549	160.6455232	147.9368516	56.85788641	38.82793987	96.47752809	67.92203636	59.86463717	138.9626953	31.66442353	93.43268073	134.6543402	94.12916016	63.2900208	166.4752622	164.4228982	158.4061796	54.08428254	142.3057173	148.590621	52.09440268	88.17558005	6.207344522	10.87394137	29.40847129	40.00124515	29.86246214	132.3022678	132.0346539
H90	52.16848152	22.80561076	68.6298833	104.8916972	224.1318169	30.01530666	112.1224096	41.19025526	253.3415526	71.68551357	58.58392474	214.0732897	128.6469865	88.25184604	90.34281265	269.5179511	135.7385768	51.38266598	252.988483	38.03353172	138.8770268	159.8460383	147.2058674	56.5594588	38.6241292	95.97112484	67.61142763	59.59646293	138.2858056	31.49838903	92.94279378	133.9474756	93.63467691	62.95816699	165.6100922	163.5645519	157.5790945	53.82147011	141.6285235	147.9990299	51.8306555	87.72531028	6.175217916	10.81751196	29.25740751	39.79411992	29.70892705	131.6248827	131.3592242
H91	52.79971454	23.08178585	69.46041631	106.160764	226.8444466	30.37870107	113.4810816	41.68861908	256.4222157	72.56431213	59.29657634	216.6631671	130.2035108	89.31964402	91.43599074	272.7974848	137.3950644	52.03172346	256.049448	38.49373616	140.5592768	161.8254276	149.0341293	57.24406838	39.09162958	97.13275773	68.47632741	60.3645142	140.0131528	31.87981796	94.06831362	135.5686983	94.76761455	63.72056887	167.6234546	165.5491193	159.4908965	54.49443123	143.4139476	149.9812993	52.4678685	88.79988168	6.250421901	10.94910192	29.61486658	40.27865984	30.07178764	133.235293	132.9669871
H92	53.64399282	23.45110097	70.57122604	107.8581834	230.4724064	30.86467997	115.2977154	42.35519422	260.5381004	73.73624004	60.24862024	220.1272626	132.2854004	90.74784365	92.89811282	277.1783177	139.6064246	52.89151494	260.1435609	39.10926234	142.8087407	164.4594076	151.4654734	58.15966529	39.71687008	98.68633411	69.61890691	61.37753864	142.3073578	32.38989226	95.5734279	137.7369563	96.28293681	64.740104	170.3135165	168.2018641	162.0464277	55.38806673	145.7806101	152.5743625	53.3171179	90.23316534	6.350858456	11.12489131	30.09190743	40.9258097	30.55609786	135.3837655	135.1117561
H93	47.39704985	20.72038145	62.35318662	95.29779712	203.6340586	27.27062361	101.8729025	37.42282243	230.211894	65.1597888	53.23600689	194.4926848	116.8804388	80.18005348	82.07999258	244.9169968	123.3617888	46.75677709	229.8492085	34.55491937	126.1800769	145.3490817	133.8700404	51.387089	35.09190753	87.19448734	61.55380056	54.27230957	125.784666	28.61830482	84.44456203	121.6976666	85.07058253	57.20155975	150.4888542	148.6194083	143.1804877	48.95785012	128.8695697	134.9791744	47.11736337	79.7371811	5.611721916	9.830005705	26.59072655	36.16265102	27.00085119	119.6339587	119.3941529
H94	45.31005749	19.80821452	59.60775266	91.10153824	194.6681887	26.07002617	97.38897469	35.77498722	220.0886197	62.30049748	50.89523359	185.9284276	111.7338698	76.64952359	78.46587452	234.1487087	117.9422157	44.72149235	219.728319	33.03339704	120.6257154	138.9888171	128.0169154	49.12462393	33.54687331	83.35547847	58.88380517	51.92309851	120.2935254	27.35844639	80.72709525	116.3394826	81.32472006	54.68339541	143.8708593	142.0801599	136.8804485	46.82123838	123.2581396	129.2007715	45.05144805	76.23753329	5.365038619	9.397771299	25.42281492	34.57294261	25.81489282	114.3813794	114.152646
H95	51.85783388	22.6709312	68.2218223	104.2665528	222.8004262	29.83763113	111.4647154	40.94481297	251.9092385	71.31483735	58.25395154	212.7966453	127.8804941	87.72614346	89.80505706	268.0039207	135.0002719	51.21115039	251.4811927	37.8070728	138.0592474	159.120003	146.5645345	56.22389575	38.39490538	95.40161917	67.43937641	59.47298302	137.7318448	31.31233472	92.39393126	133.1522413	93.07696385	62.5863417	164.6713281	162.6177324	156.666296	53.60943521	141.142824	148.060749	51.57192639	87.26768041	6.14081389	10.7565364	29.10002643	39.57208234	29.54880156	130.9279979	130.6668076
H96	51.04962964	22.31782351	67.15871282	102.6414516	219.3287247	29.37282363	109.7295355	40.30665516	247.9986339	70.21450187	57.34985357	209.479834	125.8873921	86.35889626	88.4054904	263.8451247	132.9103329	50.43956197	247.5616994	37.21785507	135.9094307	156.6855867	144.3278003	55.34789541	37.79667909	93.9151869	66.43392499	58.59191148	135.6394532	30.82463698	90.95489074	131.0775507	91.62633352	61.61155362	162.1144748	160.0887911	154.2298059	52.79579531	139.015091	145.9396401	50.77813918	85.92047581	6.045572021	10.58957464	28.64979087	38.95829522	29.09163275	128.9044989	128.647977
H97	50.45646292	22.05871907	66.37849644	101.4487125	216.7808901	29.03173937	108.4565287	39.83828287	245.1323076	69.40429825	56.68725119	207.0454293	124.4245714	85.35542218	87.37831622	260.7972838	131.3799539	49.86532556	244.685021	36.78541134	134.3320667	154.9102576	142.6980907	54.70503353	37.35766232	92.82434894	65.68485436	57.93527886	134.1172856	30.46677672	89.89896159	129.5549935	90.56166453	60.89628116	160.2403078	158.2340806	152.4428805	52.20411191	137.47146	144.3408548	50.19801589	84.93487959	5.975782252	10.46720147	28.32013858	38.50853392	28.75692982	127.4234893	127.1705484
H98	51.51488647	22.52166352	67.77104952	103.5766908	221.3289465	29.64095359	110.7336571	40.67393584	250.2901577	70.86597012	57.88024986	211.3882342	127.0345372	87.14588551	89.21129619	266.2863293	134.1502458	50.92346034	249.8176111	37.55706423	137.1518167	158.2063481	145.7401267	55.85283468	38.14147661	94.7719363	67.08611989	59.17534647	136.9860298	31.10619011	91.78570682	132.2731672	92.46134918	62.17433592	163.6114415	161.5589281	155.6459527	53.3215906	140.4288459	147.4679146	51.26115818	86.72960946	6.101600725	10.68745771	28.91750995	39.31930018	29.36357209	130.1135537	129.8559293
H99	51.72073267	22.61187659	68.04198956	103.9904604	222.2140002	29.75961315	111.1781923	40.83642959	251.3061867	71.15495781	58.11544228	212.2325294	127.542065	87.49407407	89.56782128	267.3688042	134.700772	51.13912441	250.8156875	37.70714403	137.7017427	158.8855732	146.3717143	56.0762733	38.29405111	95.15105152	67.37774064	59.43674547	137.5893525	31.23080264	92.15341619	132.8022228	92.83078808	62.42341868	164.2750969	162.2101284	156.2732365	53.55730446	141.0644279	148.157042	51.47621475	87.08931135	6.1264473	10.73085266	29.03636555	39.47940216	29.48434199	130.6506125	130.3925931
H100	47.18653045	20.62976072	62.0770782	94.87382858	202.7337603	27.15087719	101.4334213	37.25639107	229.2895462	64.922335	53.02422447	193.626388	116.3607566	79.82369925	81.71572396	243.9462405	122.9052449	46.66704245	228.82728	34.40147822	125.6315712	144.9997728	133.5849945	51.16047163	34.93707977	86.8098299	61.49248226	54.24893392	125.5786655	28.49318251	84.07546969	121.1603194	84.69256936	56.95153487	149.8826733	147.994822	142.5781409	48.88290625	128.7661054	135.2598874	46.97281585	79.46647501	5.589783597	9.790740259	26.49384182	36.02108807	26.90268672	119.212476	118.9776638
H101	45.14216022	19.73616095	59.38769394	90.76329794	193.9508341	25.97475036	97.04060606	35.64221767	219.3696047	62.1146572	50.73038855	185.2371337	111.3193203	76.36528542	78.17541156	233.3933713	117.593123	44.6558474	218.9131332	32.9110312	120.1902082	138.759244	127.8409949	48.94415852	33.42356947	83.04914249	58.84897061	51.92049474	120.1873707	27.25898769	80.43371059	115.9114687	81.02322004	54.48466249	143.3977126	141.5878802	136.4056355	46.78508913	123.2531169	129.4872948	44.94670334	76.03510075	5.348008935	9.367156177	25.34885845	34.46307444	25.74014485	114.0624706	113.8384017
H102	53.82543174	23.53271558	70.8112992	108.2218619	231.258722	30.97132665	115.7089258	42.49810294	261.5831397	74.06875174	60.49271992	220.8678236	132.731942	91.05441386	93.2128137	278.3068351	140.2279489	53.25831637	261.0217688	39.24160606	143.3112559	165.5000921	152.4840844	58.35903481	39.85290371	99.02442074	70.19350897	61.93381499	143.3651858	32.50269801	95.90645133	138.208043	96.60833239	64.96568492	170.9913283	168.8288338	162.64948	55.80845496	147.0403476	154.4993564	53.60315107	90.67454005	6.377200439	11.16968445	30.22822422	41.09529635	30.69498396	136.0205808	135.7541007
H103	54.13330704	23.66754736	71.21648444	108.8407657	232.582185	31.14871288	116.3729704	42.74115191	263.0965175	74.49856201	60.84292081	222.1307603	133.4910675	91.57520144	93.74603706	279.9182122	141.0455364	53.57578356	262.5146192	39.46607309	144.1329898	166.4973083	153.4093211	58.69312095	40.08104043	99.59128594	70.61992126	62.31451118	144.2452144	32.68895131	96.4560373	138.999135	97.16090005	65.33797395	171.9800126	169.8005542	163.585575	56.15204497	147.9613655	155.4885896	53.92063316	91.20709311	6.414159958	11.23429746	30.40455054	41.33349066	30.87421226	136.8164203	136.5491186
H104	56.2311839	24.58499266	73.97656222	113.058653	241.5963696	32.35609117	120.8851773	44.39750159	273.3104786	77.39206996	63.20519739	230.738776	138.6642785	95.12406389	97.37912203	290.7864352	146.5277881	55.66540914	272.687915	40.99554786	149.7208021	173.0025972	159.4100145	60.96800052	41.634529	103.4513158	73.38266339	64.75699283	149.8979636	33.95613314	100.1951417	144.386479	100.9262432	67.87079999	178.6560267	176.3872968	169.9311777	58.35364052	153.7790235	161.6242323	56.02161248	94.75620547	6.663233922	11.6704226	31.5863937	42.93858183	32.07452152	142.1370666	141.8601456
H105	54.85395416	23.98307931	72.16486733	110.2894749	235.6798252	31.56385621	117.9266793	43.3100698	266.6341102	75.50281702	61.66145027	225.0870498	135.2679885	92.79422645	94.99414557	283.6842651	142.9548628	54.31508532	266.0090019	39.99148424	146.0558525	168.817265	155.5601937	59.47504237	40.61499377	100.9180289	71.61072734	63.19790454	146.28812	33.12482126	97.74217047	140.8507019	98.45431034	66.20920123	174.2912481	172.073359	165.775092	56.94944959	150.094652	157.7730897	54.66062516	92.44957342	6.500523044	11.38532176	30.81622373	41.89009722	31.29267744	138.6737993	138.4043915
H106	55.05615395	24.07171382	72.43104025	110.6959038	236.5492806	31.68044675	118.3636497	43.46968108	267.6347774	75.78742343	61.89307452	225.9163438	135.7665204	93.13624769	95.34436951	284.7499409	143.4978306	54.52841647	266.9893854	40.13891003	146.5963058	169.4919561	156.1886714	59.69456631	40.76489855	101.290505	71.90022385	63.4579995	146.8894321	33.24727916	98.10350744	141.3704827	98.81720897	66.45397724	174.9447348	172.7138926	166.3921408	57.18464918	150.7307442	158.4627017	54.87330543	92.8046076	6.524972542	11.42802735	30.93327389	42.04770276	31.41178883	139.2030005	138.9333426
H107	45.62753118	19.94951026	60.02702392	91.73862001	196.0396995	26.25522384	98.0952183	36.02526583	221.8159385	62.81369974	51.29720546	187.2267776	112.5158007	77.18620545	79.01625411	236.0017802	118.9364989	45.20105945	221.2660735	33.2649445	121.4927279	140.5093613	129.4865638	49.47183593	33.78388051	83.94443328	59.60818386	52.61307829	121.7856589	27.55382391	81.303695	117.160618	81.89428709	55.07402401	144.9938259	143.1410383	137.9016979	47.41259013	124.9864426	131.4149562	45.48530745	76.92322653	5.407943823	9.471536162	25.63866471	34.84948491	26.03550301	115.378755	115.1559006
H108	44.62077817	19.50951726	58.70268744	89.71435192	191.7147356	25.67611063	95.93264913	35.23035364	216.936291	61.43286193	50.16890022	183.0953614	110.0331164	75.48309805	77.27284421	230.8107614	116.3253243	44.21438082	216.3837944	32.5309769	118.8137309	137.4520592	126.6747005	48.3804983	33.0386116	82.09262682	58.31374325	51.47431493	119.1493665	26.94615149	79.51061684	114.5759988	80.08730921	53.85942837	141.803639	139.9878057	134.8638602	46.38719084	122.2965729	128.6032771	44.49083191	75.23755402	5.289013197	9.263149181	25.07574623	34.08313513	25.46411165	112.8475331	112.6302128
H109	50.87458821	22.24407726	66.93029931	102.288131	218.5851035	29.27496369	109.3801903	40.16801847	247.3577137	70.04881484	57.20436991	208.7566496	125.4546925	86.06237806	88.10305359	263.1785532	132.6438829	50.42340999	246.710841	37.09035673	135.4679645	156.7658936	144.4806163	55.16152427	37.66930978	93.59874344	66.51044562	58.71397552	135.9070011	30.72311484	90.65537971	130.6349141	91.3119042	61.4087557	161.6884515	159.6136132	153.7712894	52.91236193	139.5148681	146.7281013	50.73688757	85.79571406	6.030740697	10.56210571	28.59340047	38.86299985	29.03654017	128.6802186	128.4331514
H110	54.33849853	23.75883905	71.48756818	109.252535	233.4686595	31.26845821	116.8298749	42.90291224	264.2176655	74.82450751	61.10362046	222.9699073	133.9964736	91.92209851	94.10181271	281.1175535	141.6913614	53.86962707	263.5085408	39.61574983	144.6936795	167.4925933	154.3736431	58.91761441	40.23430623	99.97211061	71.06439431	62.7387416	145.2231238	32.81532665	96.82890514	139.530083	97.52906492	65.59063642	172.7085142	170.4875591	164.2472032	56.54057919	149.0976736	156.8259529	54.20263246	91.65151058	6.4418343	11.28198032	30.54362572	41.51223145	31.01732525	137.4593776	137.1962571
H111	55.27676847	24.16931325	72.722128	111.1388984	237.500706	31.80862315	118.8495311	43.64368601	268.7984203	76.12289523	62.16316459	226.8195439	136.3101244	93.50930005	95.72674861	285.9919351	144.1544435	54.8130717	268.0584146	40.29981392	147.194243	170.4388669	157.09628	59.93525373	40.92923965	101.6988415	72.31740676	63.84969707	147.7947077	33.38232141	98.50193624	141.9399809	99.21309776	66.72394358	175.7020938	173.4378264	167.0894741	57.54302593	151.7576926	159.6435084	55.1500003	93.24855137	6.553550625	11.47753082	31.07445637	42.23224185	31.55675105	139.8508612	139.5839883
H112	55.84660873	24.41870021	73.47198864	112.2844979	239.9497877	32.13678577	120.0771083	44.09356565	271.5882032	76.91409705	62.80852331	229.1573754	137.7152418	94.47324491	96.71365136	288.9607277	145.6572372	55.39155884	270.8216266	40.71527331	148.713796	172.2509115	158.7737412	60.55342386	41.35137967	102.7477486	73.08917702	64.53591261	149.3832847	33.72682931	99.51846817	143.403845	100.2358578	67.41254838	177.5249626	175.2323069	168.8182695	58.16280228	153.4090144	161.4002253	55.7301356	94.2245025	6.621598542	11.59660225	31.39825575	42.67085592	31.88596361	141.3106749	141.0418585
H113	52.31514996	22.87479834	68.8261589	105.1840827	224.7772458	30.10485423	112.4862698	41.30527569	254.4320273	72.05650133	58.84108937	214.6662226	129.0067439	88.49920513	90.59803241	270.7075899	136.4623461	51.90147118	253.6960757	38.14065805	139.3119033	161.4104425	148.7883171	56.7246184	38.73672139	96.25097746	68.49203927	60.48128378	139.998211	31.59446701	93.22644573	134.3362974	93.89743415	63.15043126	166.3100848	164.1576481	158.1489813	54.50991164	143.7900063	151.2982505	52.21694721	88.27998772	6.203338428	10.8639956	29.41601921	39.97560953	29.87331991	132.3918378	132.1407848
H114	50.88755738	22.25079112	66.9481754	102.3136807	218.6441111	29.28357509	109.4188912	40.17809044	247.5063197	70.09611139	57.23957911	208.8079598	125.4862907	86.08418494	88.12582962	263.3392344	132.7538975	50.49743681	246.7729879	37.09987753	135.5122874	157.0564869	144.7815764	55.17698128	37.67985275	93.6249202	66.64704033	58.85649858	136.2376886	30.7326523	90.68345404	130.6710647	91.33512003	61.42786008	161.7824297	159.6840736	153.8391629	53.04691088	139.9462022	147.2710951	50.80267749	85.88439832	6.03450287	10.56822078	28.6164415	38.88770462	29.06170332	128.795539	128.5520883
H115	49.72319092	21.74186952	65.41648821	99.97252216	213.6419243	28.6137603	106.9174018	39.25873612	241.8601039	68.49801758	55.93395848	204.0298172	122.6149449	84.11445427	86.10947305	257.3321353	129.731428	49.35400231	241.1263909	36.25100328	132.4135424	153.5126127	141.5213186	53.91474545	36.81788258	91.48313606	65.14561275	57.53491891	133.1791154	30.02979281	88.60949384	127.6817292	89.24525646	60.02300513	158.0911384	156.0362184	150.3248447	51.85718771	136.8226185	144.0007491	49.65068689	83.93240834	5.89685855	10.32707772	27.96472155	38.00080462	28.40024347	125.8645985	125.6274602
H116	53.39405768	23.34720262	70.24610818	107.3529885	229.4149568	30.72644648	114.8130011	42.15701814	259.7340561	73.56118115	60.06775052	219.0921309	131.6670433	90.32426639	92.46666595	276.3497592	139.3252654	53.01052284	258.9276456	38.92728719	142.1911948	164.8995478	152.0259787	57.895358	39.53620571	98.23747517	69.98038087	61.80954364	143.0745353	32.24714025	95.15224226	137.1085842	95.83387138	64.45500708	169.7736933	167.5621227	161.4288895	55.71156291	147.0084565	154.7386831	53.32744113	90.1429523	6.332663423	11.0902051	30.03252247	40.80936498	30.5006978	135.173895	134.9200542
H117	52.80759685	23.09097934	69.47472964	106.1737537	226.8958331	30.38920201	113.5542309	41.69394582	256.8995071	72.75938046	59.41236781	216.6853053	130.2207832	89.33215263	91.45111676	273.3340658	137.8111358	52.44105954	256.0835269	38.49973987	140.6314863	163.1417309	150.4125609	57.2597548	39.10215818	97.15896912	69.23684056	61.15746893	141.5659803	31.89331391	94.10817689	135.6032487	94.78125816	63.74779323	167.9202043	165.7280067	159.661934	55.12545917	145.47801	153.1450401	52.75286397	89.1668752	6.263564877	10.96910688	29.70588919	40.3642081	30.16943609	133.7061905	133.4559411
H118	53.90246069	23.56994412	70.91533913	108.3749512	231.6007828	31.01951327	115.9109103	42.5583537	262.2445791	74.27421387	60.64865841	221.1774516	132.9205819	91.18425777	93.34725298	279.0212001	140.6849566	53.54139123	261.3927711	39.2979744	143.5493269	166.5789124	153.5889291	58.44723173	39.91307576	99.17388559	70.69800438	62.45289335	144.5655951	32.55493445	96.06040692	138.4153535	96.74635664	65.07023665	171.4132399	169.1705427	162.9784972	56.29486008	148.5806134	156.4285528	53.85801168	91.02991942	6.393893523	11.19725794	30.32507654	41.20422571	30.79877756	136.495654	136.2410441
H119	54.41913601	23.79609023	71.59527776	109.4136539	233.8214724	31.31710003	117.0243429	42.96625532	264.7773277	74.99253962	61.23455027	223.29711	134.1945967	92.05826832	94.24209655	281.7160345	142.0502743	54.06781533	263.8981634	39.67467736	144.927446	168.2311747	155.1198474	59.00778117	40.29587087	100.1250252	71.40164057	63.07929983	146.0167331	32.86736543	96.98227473	139.7427599	97.67369905	65.69472616	173.0680011	170.7986812	164.5470808	56.86133503	150.0924469	158.0375601	54.38582434	91.91698332	6.455650645	11.305323	30.61907123	41.60235865	31.09788023	137.82148	137.565273
H120	55.93349056	24.4585035	73.58779903	112.4582596	240.3288952	32.18884127	120.2833098	44.16186634	272.165116	77.08597139	62.94325926	229.5105128	137.9288312	94.62000503	96.8647072	289.576436	146.0205305	55.58598826	271.2416595	40.77874689	148.9626422	172.9700004	159.4971135	60.65014792	41.41742962	102.9118041	73.41532221	64.86325873	150.147564	33.78237803	99.68218721	143.632133	100.3917176	67.52364567	177.8961542	175.5583876	169.1326171	58.47140019	154.359645	162.548198	55.91117282	94.48975519	6.635777381	11.62067917	31.47452948	42.76331762	31.96726478	141.674647	141.4121851
H121	58.60257678	25.6258722	77.09953705	117.8245269	251.7978981	33.72513295	126.0256866	46.26918423	285.1732553	80.77132516	65.95178602	240.4620656	144.5105632	99.13514459	101.4870702	303.4166706	153.006709	58.25275355	284.1848544	42.72468433	156.0733043	181.2843105	167.1720067	63.54464624	43.39405818	107.8232131	76.94669778	67.98851189	157.3835017	35.39485011	104.4401	150.4868069	105.182296	70.74663584	186.3978882	183.9429863	177.2103771	61.29080606	161.8207492	170.4232441	58.5917207	99.01439092	6.952932997	12.17599809	32.98001793	44.80735923	33.4969166	148.4539626	148.1799008
H122	54.34040239	23.76231611	71.49226982	109.2550195	233.4853091	31.27255453	116.8622263	42.90398313	264.4518623	74.90321754	61.15970323	222.9728117	134.0002103	91.92500699	94.10597803	281.3695283	141.895482	54.02926255	263.5158926	39.61732983	144.7242311	168.1557036	155.0730673	58.92334964	40.23821951	99.98174424	71.3764354	63.07162345	146.0031386	32.82096234	96.84525904	139.5425342	97.53236592	65.60199945	172.8529905	170.5714331	164.328299	56.86033198	150.1401916	158.1383311	54.34198511	91.82763251	6.447711072	11.29117121	30.58466834	41.55168747	31.06459408	137.6742484	137.4209838
H123	62.10077355	27.15606851	81.70232869	124.8576383	266.8302379	35.73889184	133.5541213	49.03107395	302.240488	85.60750112	69.89921931	254.8151639	153.1367373	105.052822	107.5453746	321.5753604	162.1790956	61.76034979	301.1485108	45.27511546	165.3948256	192.2346186	177.2874337	67.33857517	45.98490393	114.2607802	81.59959157	72.11088972	166.9298162	37.50857731	110.6770287	159.471405	111.4609904	74.97153562	197.5517869	194.9384252	187.8034964	65.0118203	171.6835564	180.8480354	62.11593303	104.9582542	7.369042394	12.90450797	34.95622987	47.48932709	35.50542405	157.3553722	157.0669352
H124	61.98572919	27.10600775	81.55119699	124.6262072	266.336736	35.6729778	133.3094725	48.94020035	301.7028059	85.45623775	69.77501665	254.3426383	152.8529574	104.8581816	107.3462333	321.0029821	161.8981599	61.66107623	300.5904459	45.19126317	165.0909057	191.9431972	177.0275233	67.2141908	45.89996695	114.049719	81.47828767	72.009299	166.6966541	37.43953467	110.4732625	159.1767354	111.2544994	74.83354267	197.199451	194.5849374	187.4630209	64.92271076	171.4675399	180.6388973	62.01422378	104.7805015	7.355920524	12.88144149	34.8952123	47.40497491	35.44413762	157.0836192	156.7967193
H125	62.23803146	27.21658559	81.8833655	125.1333494	267.4216309	35.81847458	133.8548729	49.13936141	302.9532625	85.81144255	70.06435399	255.3774244	153.4750318	105.2849636	107.7832602	322.3330605	162.5767975	61.92727676	301.8137733	45.37522881	165.7653784	192.7897091	177.8172001	67.4881411	46.08704968	114.5145568	81.83996959	72.33459826	167.4518557	37.59237343	110.9242023	159.8254029	111.7073377	75.13904259	198.0158696	195.3846668	188.23356	65.21856135	172.2683436	181.5007654	62.28009638	105.2237784	7.386392351	12.93471673	35.04099549	47.60156874	35.59292632	157.7428098	157.455757
H126	62.01800206	27.12061319	81.59411374	124.69084	266.4770331	35.69214198	133.3844442	48.96559807	301.904686	85.51542971	69.82198707	254.4741209	152.9323666	104.9127263	107.4023085	321.2169688	162.0217009	61.72352944	300.7466013	45.21483699	165.1818468	192.1734213	177.2577467	67.24991798	45.92437427	114.1103341	81.58062707	72.11102689	166.9365789	37.4599216	110.5333303	159.2611419	111.3124169	74.87430808	197.3295879	194.7016321	187.5756102	65.019613	171.7622523	180.9854701	62.07336106	104.8685388	7.360807339	12.88982978	34.92084322	47.436912	35.47161048	157.2048563	156.9198373
H127	61.69516366	26.97967951	81.16960105	124.0416283	265.0906826	35.50663992	132.6928855	48.71066339	300.3554501	85.0711951	69.46384671	253.1489723	152.1361823	104.3665729	106.8433132	319.5682215	161.1979127	61.40006816	299.1808751	44.97949148	164.3244737	191.2382546	176.404145	66.90021123	45.68556814	113.5169455	81.15912778	71.74228654	166.1441821	37.26536951	109.9592172	158.4328671	110.732971	74.48544835	196.3161237	193.6957959	186.6066781	64.71273601	170.9709319	180.0642619	61.76364254	104.3393387	7.323014584	12.82356804	34.74276199	47.19358733	35.29146456	156.4061019	156.1235881
H128	59.74627373	26.12765388	78.6057576	120.1231525	256.7175138	34.38530701	128.5039499	47.17190106	290.8892518	82.38478195	67.27472389	245.1517896	147.3302663	101.069712	103.4683291	309.4960404	156.1248988	59.45842877	289.7298778	43.55865599	159.1360429	185.2606203	170.8989391	64.78725567	44.24265513	109.9316594	78.59851307	69.4825098	160.9703047	36.08862847	106.4869515	153.4288764	107.235023	72.13340401	190.1280557	187.5846137	180.7192536	62.69923921	165.6700657	174.3966575	59.82560748	101.0595611	7.092194653	12.41929506	33.64884974	45.70628624	34.18101424	151.4843281	151.2117352
H129	55.85728338	24.42717905	73.48938219	112.3040106	240.0080543	32.14737606	120.1419365	44.10136131	271.9751674	77.0230651	62.9005457	229.1940023	137.7402025	94.49088534	96.73347971	289.3716235	145.9803428	55.58625349	270.8706943	40.72336782	148.7798646	173.2611794	159.8379431	60.57047392	41.36305733	102.7765807	73.48536231	64.96589874	150.5623233	33.73996498	99.55668955	143.4426243	100.2549054	67.43893799	177.7648314	175.3814169	168.9627704	58.64686746	154.9800985	163.0641629	55.94365466	94.4965875	6.631024348	11.61165983	31.46192535	42.73445514	31.96020993	141.6416329	141.387722
H130	56.84632462	24.85992446	74.790845	114.2924141	244.2585253	32.71687102	122.2718274	44.88220723	276.8117761	78.38775886	64.01925389	233.2518107	140.179032	96.16397459	98.44638754	294.5170414	148.5834206	56.56855555	275.66673	41.44446157	151.4165603	176.3898258	162.7326255	61.64331204	42.09569573	104.5969821	74.78959962	66.12251757	153.2996143	34.33780227	101.3206835	145.9832226	102.0300762	68.63389323	180.925256	178.4939871	171.9615244	59.71476187	157.8200717	165.9712768	56.94667361	96.18526464	6.748917829	11.81803495	32.02239986	43.49446683	32.53029685	144.1675991	143.9101542
H131	59.46054391	26.00340329	78.23051684	119.5483132	255.4921451	34.22172607	127.8975169	46.94618691	289.563562	81.99354407	66.96853805	243.9780212	146.6254315	100.5862923	102.9737831	308.0838065	155.4355651	59.1679871	288.343785	43.35041172	158.3822529	184.5653664	170.2840269	64.47849238	44.03182357	109.4077437	78.23223574	69.16997054	160.4243643	35.91735039	105.9814107	152.6973812	106.7221829	71.79107797	189.2590114	186.7099967	179.8769552	62.49182684	165.1783974	173.6247721	59.5785602	100.6247867	7.059785601	12.3623249	33.49857051	45.498153	34.03066711	150.8162858	150.5480145
H132	58.08956304	25.4040709	76.42698264	116.7917712	249.6020346	33.43295902	124.9512474	45.86371028	282.9085906	80.10393812	65.42954197	238.3521808	143.2446123	98.2670552	100.5996109	301.0025028	151.8704738	57.80179919	281.6952873	42.35090549	154.7328121	180.3724184	166.4242276	62.9921656	43.01683091	106.8857298	76.43165697	67.58166906	156.7988698	35.0896353	103.539018	149.1773844	104.2614921	70.13666002	184.9084665	182.4123989	175.7367471	61.08128861	161.4684917	169.6420911	58.21764014	98.32053849	6.897497915	12.07807697	32.72964786	44.45250876	33.2503154	147.3572438	147.0961544
H133	50.69056885	22.16849735	66.69250974	101.9156456	217.8103507	29.17477771	109.0382645	40.02191545	246.8927354	69.90173446	57.10010014	207.9923577	124.9991655	85.75054886	87.78610108	262.6825429	132.5428429	50.43776709	245.8150063	36.95659928	135.0262357	157.4527885	145.2846095	54.96902541	37.53790147	93.27198658	66.69923928	58.97940944	136.8913257	30.62056938	90.35209472	130.1769891	90.98148025	61.2039611	161.3678306	159.184588	153.3590926	53.32780113	140.9882488	148.0525156	50.81351237	85.81109559	6.019375225	10.5403557	28.56380962	38.79346904	29.01890504	128.6040045	128.3770456
H134	49.32106832	21.56976651	64.89088123	99.16210348	211.9264501	28.38680805	106.0946651	38.94061529	240.240857	68.01400391	55.56178851	202.3726787	121.6220129	83.43382075	85.41447561	255.6045716	128.9779962	49.07346331	239.1737195	35.95816823	131.380277	153.2524105	141.4163133	53.48423637	36.52395816	90.75258268	64.90004326	57.39162667	133.255686	29.79366603	87.91210501	126.6606529	88.52344734	59.5511641	157.0194629	154.890218	149.2219801	51.91299608	137.2634922	144.0703572	49.45159294	83.50625308	5.857165023	10.25625963	27.7950269	37.74828468	28.23856661	125.145051	124.9250808
H135	48.42357022	21.17744904	63.71025062	97.35754697	208.0706554	27.87048963	104.1662933	38.23197819	235.8873058	66.77713828	54.55501582	198.6897225	119.4087859	81.91555508	83.86026336	250.9718941	126.6467775	48.1788792	234.8213309	35.30385607	128.9915386	150.5163776	138.8989636	52.51127855	35.85954031	89.10165941	63.72184666	56.35286707	130.892614	29.2518724	86.31338883	124.3564325	86.91258392	58.46824009	154.1732907	152.0778765	146.5126601	50.99389598	134.8487482	141.4662695	48.56244785	81.99996449	5.750988203	10.07028536	27.29210337	37.06421916	27.72831082	122.8830044	122.6678835
H136	50.04146515	21.88521003	65.83909353	100.6102885	215.0232328	28.80192568	107.6489454	39.50932488	243.7874091	69.00907293	56.38221492	205.3278241	123.3983231	84.65244489	86.66222747	259.3764143	130.8945878	49.78696571	242.6668835	36.48342566	133.3033819	155.599979	143.5978501	54.26605794	37.05787328	92.07918817	65.85379913	58.24152226	135.3299585	30.22959261	89.19829445	128.5119983	89.81645025	60.42249944	159.3359522	157.1654284	151.414146	52.72417792	139.4403235	146.2111341	50.1960937	84.75343394	5.943555529	10.40742854	28.20692316	38.30552118	28.65848136	127.0044023	126.782974
H137	57.16010737	24.99870974	75.20525529	114.9224761	245.6120946	32.89942225	122.9651893	45.12968021	278.488907	78.82689856	64.40795121	234.5362703	140.9522599	96.69464948	98.99044698	296.2959584	149.5337385	56.86755222	277.1872753	41.6733956	152.2688039	177.7974641	164.0919308	61.98602308	42.32978745	105.1785043	75.22520077	66.53337592	154.6546878	34.53033145	101.888403	146.7942073	102.5932819	69.01876422	182.0154815	179.5303437	172.9607744	60.25483166	159.3750528	167.0314257	57.34945112	96.82574389	6.789533481	11.88871501	32.22286514	43.75802506	32.73956114	145.089329	144.8374126
H138	58.72396511	25.68288334	77.2630525	118.0665498	252.3326384	33.79981663	126.3321619	46.36435476	286.130374	80.98452702	66.17535014	240.9525577	144.8085306	99.34012443	101.6988503	304.4250119	153.6441937	58.42151667	284.7707531	42.8135744	156.4372009	182.7264177	168.6500065	63.68227925	43.48815804	108.0567316	77.28681659	68.36062826	158.9615379	35.47550087	104.6772466	150.8111621	105.400162	70.90796265	187.0089082	184.4497505	177.7003033	61.93467566	163.8371138	171.6230547	58.93158295	99.49099785	6.975780633	12.21478205	33.10791502	44.95866158	33.63968813	149.0772668	148.8195031
H139	58.24462562	25.47346994	76.63262338	117.1027031	250.2737264	33.5242119	125.3036864	45.98586226	283.8169234	80.32446782	65.64040526	238.9853155	143.6264417	98.52923426	100.8688233	301.9625796	152.4092774	57.94278519	282.4461303	42.46413087	155.1626905	181.2991175	167.341697	63.1628304	43.13344061	107.1753288	76.65947741	67.80957141	157.739213	35.18637231	103.8240555	149.5809253	104.5398293	70.3300626	185.4959827	182.9517137	176.2572246	61.46028992	162.6009347	170.2439119	58.46356219	98.6949583	6.919326127	12.1158723	32.84109164	44.59510515	33.3694713	147.8786437	147.6240261
H140	55.25157762	24.16466442	72.69488789	111.0849713	237.4135113	31.8017602	118.8672268	43.62272453	269.2533178	76.1977325	62.27226879	226.7040249	136.2457598	93.46604286	95.68551709	286.4668026	144.5956178	54.96349501	267.9317702	40.28202864	147.1915639	172.0437066	158.8074313	59.91739377	40.91716556	101.6684427	72.72351217	64.33163726	149.7049313	33.37865317	98.48997779	141.8950656	99.1677902	66.71682302	175.976695	173.5574575	167.2068569	58.33165002	154.3415149	161.5162623	55.4716329	93.63852681	6.564219289	11.49402137	31.15671074	42.30672003	31.65884996	140.2968022	140.0562629
H141	54.11412307	23.66739939	71.19855408	108.7979748	232.5266423	31.14733301	116.4226697	42.72463446	263.7309288	74.62999279	60.99515359	222.036494	133.4408216	91.54185797	93.71574925	280.5902852	141.6368008	53.83026582	262.4157609	39.45277431	144.1636166	168.5618966	155.6019672	58.68422471	40.07505342	99.57599268	71.22970803	63.01379436	146.6932497	32.69190732	96.46354532	138.9746207	97.12624617	65.34416992	172.3665606	169.9915138	163.7715328	57.15991839	151.2586468	158.2116263	54.34178635	91.72577212	6.429533077	11.25813467	30.51846348	41.43894064	31.01117078	137.4254419	137.1908332
H142	50.18220873	21.94792716	66.02549873	100.8926482	215.6320027	28.88442914	107.9657996	39.62024258	244.5875669	69.20827113	56.56779646	205.9030107	123.7449903	84.89044239	86.90648081	260.222116	131.3622027	49.91740554	243.3485842	36.58617194	133.6908354	156.3700676	144.3553991	54.42056447	37.16343904	92.34137426	66.0573118	58.44133954	136.0999031	30.31690986	89.45561743	128.8774448	90.06909108	60.59706032	159.8542444	157.6465446	151.8783976	53.03379354	140.3561557	146.7351253	50.40460775	85.07490364	5.962782278	10.44080759	28.30393778	38.43095214	28.76169632	127.455816	127.2391662
H143	48.08256287	21.02980097	63.2631631	96.6711577	206.610506	27.67613296	103.4507319	37.96248144	234.3724074	66.3134055	54.2053267	197.2875685	118.5673827	81.33857513	83.27035905	249.3529455	125.8819759	47.82734382	233.1666434	35.05541276	128.0991674	149.8811121	138.3726108	52.14388783	35.60872156	88.47828993	63.29647411	56.00201734	130.4681889	29.04880768	85.71379338	123.485804	86.30056648	58.06239845	153.1771925	151.056843	145.5299372	50.84087407	134.5680576	140.6140794	48.30648245	81.52866323	5.713695814	10.00461641	27.12249737	36.82581259	27.56192939	122.1379998	121.9312932
H144	51.42406472	22.49146616	67.65985771	103.3892241	220.9696081	29.59974671	110.642482	40.60065244	250.679976	70.92276552	57.97699628	210.9976902	126.8071669	86.99119229	89.05733021	266.7017071	134.647335	51.14952024	249.3704426	37.49161598	137.0035901	160.354635	148.0500815	55.76795786	38.08358612	94.62765422	67.69853908	59.9002209	139.6023856	31.06795484	91.67159421	132.0681571	92.29803878	62.09825006	163.8343959	161.5613059	155.6502022	54.4019916	144.0104543	150.4058812	51.67514473	87.20878007	6.111195775	10.70059083	29.01037754	39.3880515	29.48124284	130.6420088	130.4218812
H145	53.50928702	23.40368986	70.40365955	107.5815016	229.9305401	30.8002725	115.131521	42.24695397	260.8656376	73.79959892	60.33280341	219.553139	131.9490707	90.51863092	92.66865886	277.5371299	140.1251412	53.22196694	259.4821581	39.01190939	142.5612748	166.9169562	154.1173655	58.02966332	39.62810197	98.46534491	70.447119	62.3357835	145.3333995	32.32816131	95.38999647	137.4241879	96.04068975	64.61714074	170.4904734	168.1195884	161.9686856	56.63710683	149.944509	156.5255078	53.78263889	90.75992824	6.359444874	11.13522637	30.18985227	40.98836833	30.68075355	135.9561346	135.7280681
H146	56.58760342	24.75028877	74.45412595	113.7704045	243.1588882	32.57245597	121.7575693	44.67732522	275.8948395	78.04619864	63.80882574	232.1832971	139.5398486	95.72602951	97.99986132	293.5254744	148.2053415	56.28202755	274.4096634	41.25623866	150.7650165	176.5830925	163.0513146	61.36839173	41.90811162	104.1305404	74.50351104	65.92893585	153.7686506	34.18839667	100.8788835	145.3307866	101.5657884	68.33536239	180.3119901	177.7987478	171.2938821	59.92626111	158.6707991	165.5522601	56.88948904	95.99696933	6.725762893	11.77659459	31.92992542	43.34970469	32.45007617	143.7951	143.5549618
H147	59.97880864	26.23376342	78.91629889	120.588363	257.7318174	34.52477505	129.0571631	47.35472557	292.452117	82.7244605	67.6382671	246.0972122	147.9021736	101.4627229	103.8729448	311.1393462	157.1072263	59.65310111	290.8544404	43.7286887	159.8026577	187.2330516	172.8947654	65.04648563	44.41987372	110.3715758	78.9723066	69.8874782	163.062825	36.23772096	106.9257018	154.0410514	107.6524745	72.43153333	191.132075	188.4618788	181.5670733	63.55038286	168.2861414	175.4970462	60.3123842	101.766624	7.129322446	12.48316767	33.8469199	45.9511155	34.39932364	152.4311439	152.1777312
H148	61.59138283	26.93931233	81.03828492	123.8303451	264.6619514	35.45331125	132.5298984	48.62785012	300.3389368	84.9496816	69.46241085	252.7132421	151.8785535	104.1906069	106.665756	319.5285652	161.3519297	61.2550617	298.6741127	44.90439675	164.101675	192.3365522	177.6173444	66.79570309	45.61441856	113.339674	81.09959229	71.77422575	167.5282625	37.2124805	109.8018224	158.1834045	110.5468005	74.37987719	196.2854947	193.5369804	186.4566892	65.29278616	172.9202154	180.2396741	61.94791351	104.5198711	7.321507489	12.81962955	34.76049296	47.19017252	35.32887089	156.5484831	156.2894087
H149	60.01456655	26.24986093	78.96386167	120.6600125	257.8870798	34.54596718	129.139837	47.38287559	292.673362	82.77595554	67.68959314	246.2430057	147.990197	101.5231824	103.9350882	311.3716546	157.2413897	59.68505706	291.0275248	43.75481786	159.9030106	187.480479	173.1425817	65.08603568	44.44691026	110.4386991	79.0273269	69.94432957	163.3187963	36.26026533	106.9920716	154.1345397	107.716675	72.47660615	191.2746936	188.5901663	181.6910315	63.65423005	168.6002638	175.6490745	60.37561974	101.8607873	7.134562181	12.49225249	33.8740589	45.98558075	34.42899087	152.5592575	152.3079425
H150	57.07914028	24.9661476	75.10183594	114.7581873	245.2740996	32.85654903	122.8260971	45.06525039	278.3805386	78.72827144	64.38401497	234.1983538	140.7516437	96.55747706	98.85152997	296.1641731	149.5697333	56.76404692	276.7926668	41.61471524	152.084274	178.3752603	164.7429399	61.9029223	42.2731927	105.0375646	75.16577045	66.53049897	155.4063064	34.4871559	101.7601377	146.596317	102.4480586	68.93254049	181.9327684	179.3734639	172.8116786	60.57226191	160.4557229	167.0804559	57.43553607	96.89453543	6.786066934	11.88201423	32.2205182	43.73970213	32.74936926	145.1149809	144.8770343
H151	64.28353883	28.11756188	84.58129675	129.2425736	276.2328986	37.00395543	138.3320116	50.7532394	313.5423673	88.66635761	72.51634055	263.7578391	158.5169134	108.7447256	111.3284618	333.5704732	168.4698818	63.92677038	311.7286359	46.8672618	171.2827362	200.9625285	185.6144156	69.71658315	47.60911802	118.2958795	84.65735657	74.93606599	175.1068152	38.84055269	114.6054812	165.1002614	115.3788305	77.63406708	204.9113514	202.0221494	194.6320406	68.25309127	180.8232242	188.1946689	64.69958342	109.1423263	7.643117219	13.3826153	36.29103464	49.26421596	36.88784366	163.4509643	163.1842012
H152	65.16297212	28.50247245	85.7386981	131.01055	280.0127882	37.51052242	140.2276012	51.44752649	317.8574762	89.88056785	73.51441813	267.3656856	160.685428	110.2323965	112.8516149	338.1593998	170.796779	64.79940266	315.9930804	47.50846415	173.6287506	203.7861165	188.232971	70.67076568	48.26074102	119.9149562	85.8199402	75.96962485	177.5891954	39.37242731	116.1747792	167.3598291	116.9572877	78.6971781	207.7303396	204.7946325	197.3033143	69.22293462	183.4139539	190.795445	65.59959585	110.6537002	7.748214265	13.56658935	36.79127821	49.94201813	37.39748757	165.7072198	165.4380453
H153	64.73593004	28.31592832	85.17709724	130.1518489	278.1786095	37.26503064	139.3117456	51.11032367	315.7999864	89.29274602	73.03863228	265.6130196	159.6323036	109.5099794	112.1121676	335.96865	169.6995054	64.3728458	313.9220677	47.19715305	172.4936444	202.5245965	187.078306	70.20804908	47.94477053	119.1298227	85.26195109	75.4801398	176.5117992	39.11491504	115.4148607	166.2639497	116.1908276	78.18247121	206.3846116	203.4611932	196.0188636	68.80523208	182.3284047	189.5711942	65.18450296	109.946683	7.697967808	13.47856851	36.55390237	49.61854261	37.15737768	164.6412776	164.3751016
H154	60.86106636	26.6212674	80.07896489	122.3612972	261.528641	35.03478994	130.9759744	48.05099901	296.9214127	83.94913788	68.67243711	249.7138947	150.077203	102.9550858	105.4016432	315.8826189	159.5626455	60.51794053	295.1316451	44.37212985	162.1713843	190.4718861	175.95481	66.00603998	45.07525268	111.9998145	80.16266276	70.97007819	166.0278339	36.7741179	108.5078791	156.3128308	109.2360687	73.50371647	194.0458763	191.2908938	184.293939	64.72066058	171.524565	178.2487934	61.29673224	103.3827394	7.237693468	12.6726233	34.36942161	46.6521413	34.93794974	154.8052328	154.5561539
H155	56.51716068	24.72141124	74.36364756	113.6277522	242.8630223	32.53450264	121.63041	44.62136213	275.7513299	77.95840497	63.7762473	231.8903465	139.3655029	95.60674359	97.87879819	293.358951	148.1933043	56.19688567	274.0667337	41.20513699	150.5989598	176.9419695	163.4653777	61.29528508	41.85831253	104.0065597	74.44503888	65.91203075	154.2534766	34.14984697	100.7644733	145.1569326	101.4394516	68.25835654	180.209715	177.645271	171.1476302	60.13279313	159.3842094	165.5494363	56.93469606	96.01975746	6.721572116	11.76890069	31.91958676	43.32571879	32.44863671	143.7735891	143.5433732
H156	52.01777305	22.7535114	68.44371344	104.5816287	223.5291548	29.94466606	111.94981	41.06897536	253.8191741	71.75304245	58.70379281	213.4289228	128.2704115	87.99538389	90.08666691	270.0247825	136.4132838	51.72149395	252.2478722	37.92478204	138.6118537	162.9152423	150.5155473	56.41584637	38.52617673	95.72707899	68.52202207	60.67152966	142.0430324	31.43155836	92.74366496	133.6015771	93.36376719	62.82507423	165.8756681	163.5097591	157.5293234	55.37462335	146.7895847	152.3911301	52.41401578	88.39014897	6.186886532	10.83268009	29.38142721	39.87958369	29.86937957	132.343675	132.1327891
H157	52.63712917	23.02462746	69.25888081	105.826737	226.1913418	30.30147727	113.2853069	41.55793226	256.8622757	72.60837953	59.40765877	215.9697345	129.7976141	89.04310068	91.15939431	273.2605569	138.0555428	52.33581032	255.2511567	38.37636587	140.26451	164.9156362	152.3723786	57.08791363	38.98514339	96.86745931	69.34158039	61.40085388	143.8050673	31.80622276	93.84909654	135.1930646	94.47542668	63.57395408	167.8634904	165.4637095	159.4119894	56.06341234	148.632757	154.2271804	53.05019464	89.45738413	6.260981633	10.96238275	29.73428405	40.35752066	30.22908702	133.9356664	133.7232871
H158	53.14825175	23.24840385	69.93164249	106.85424	228.3884452	30.59598821	114.3879229	41.96143611	259.3778521	73.32526588	59.98948263	218.0664559	131.0579231	89.9077252	92.04468048	275.9349082	139.4143448	52.87166876	257.7295859	38.74904022	141.628803	166.5783378	153.917413	57.64260368	39.36395407	97.80867298	70.0637669	62.04702474	145.2730454	32.11549645	94.76158052	136.5065833	95.39282445	64.19213167	169.5064468	167.0775943	160.9670336	56.63761016	150.172524	155.9239588	53.57756501	90.34100529	6.322211633	11.06956001	30.0260626	40.7525409	30.52672888	135.2525944	135.0391833
H159	52.6673947	23.0382629	69.29917371	105.8873739	226.3228185	30.31944428	113.3555634	41.58175536	257.0523512	72.67359208	59.45164979	216.0930999	129.8721161	89.09427716	91.21200937	273.4591305	138.1711005	52.4207322	255.3976499	38.39848758	140.3496849	165.1320954	152.5898293	57.12143062	39.0080614	96.92434923	69.47830407	61.53518037	144.0297446	31.82535505	93.90539984	135.2722923	94.52977374	63.61220438	167.9856986	165.5730931	159.5177434	56.15477092	148.9096278	154.7107018	53.10496365	89.53848686	6.265441298	10.97013127	29.75742191	40.38694212	30.25461494	134.0451142	133.8346583
H160	58.18820032	25.45344394	76.56364947	116.9867923	250.0476608	33.49795016	125.2407781	45.94048038	284.0210776	80.30449565	65.68905175	238.7443876	143.4857561	98.43348158	100.7733257	302.1471275	152.6747729	57.94598094	282.1692966	42.42360081	155.0642008	182.5092587	168.6568188	63.10950952	43.09731989	107.0850058	76.81483166	68.0402857	159.2061352	35.1618829	103.7502332	149.4528997	104.4387747	70.28122802	185.6088544	182.9370096	176.2468341	62.07388205	164.6249226	171.1463323	58.6850641	98.94067346	6.92268407	12.12086269	32.88004569	44.62389676	33.43053166	148.1141576	147.8827757
H161	58.3847549	25.5396427	76.82253732	117.381846	250.8930877	33.61140591	125.6666776	46.09562326	285.0040731	80.58877426	65.91641338	239.5503935	143.9703668	98.7659695	101.1138409	303.1907713	153.2106185	58.17212574	283.1222891	42.56693539	155.5905092	183.1934538	169.2988091	63.32307334	43.24317889	107.4473941	77.12804259	68.32507467	159.8229212	35.28112667	104.1019946	149.9585711	104.7915743	70.51957609	186.2501229	183.5628795	176.8500269	62.31647137	165.2875292	171.9435052	58.89678365	99.29136007	6.946543821	12.16260741	32.99445242	44.77807926	33.54798471	148.6324256	148.4014039
H162	53.10389809	23.22980065	69.87423666	106.7646404	228.2007152	30.57155538	114.3028151	41.92627271	259.2471695	73.31142444	59.95930563	217.8828313	130.9482915	89.83265205	91.96827274	275.7883456	139.371162	52.93816503	257.5139562	38.71681711	141.519756	166.6854102	154.0517118	57.59590062	39.33212149	97.72946452	70.20076452	62.19513121	145.4390167	32.09040378	94.68723406	136.3956912	95.31326958	64.14199424	169.4169656	166.9669744	160.8612245	56.70997345	150.4344252	156.5906564	53.58189338	90.32552596	6.318666396	11.06323795	30.01316532	40.73107155	30.51771721	135.2050538	134.9959692
H163	50.1200154	21.92471713	65.94826339	100.7654856	215.378903	28.85401474	107.8826449	39.5704211	244.7005178	69.20327225	56.59492887	205.6397112	123.5903085	84.78498852	86.80071604	260.3117151	131.5572826	49.98970969	243.0442412	36.54136488	133.5699922	157.3777213	145.457868	54.35994649	37.12230988	92.23866537	66.30238096	58.74763548	137.3348737	30.28766416	89.36792423	128.7324003	89.95767558	60.53869943	159.9098185	157.5920013	151.8292664	53.55180475	142.0732924	147.9800759	50.58275273	85.26433869	5.964031157	10.4422882	28.32960304	38.44537186	28.80683561	127.6233394	127.4269884
H164	46.87665602	20.50610351	61.68084131	94.24466956	201.4419673	26.98706172	100.903653	37.00971346	228.8845291	64.73546122	52.93697462	192.3320204	115.5924929	79.2983854	81.18377104	243.4849761	123.0601848	46.7792124	227.3162764	34.17673085	124.9284555	147.248105	136.1033257	50.84252434	34.72028257	86.27026662	62.05502185	54.99014915	128.5113659	28.32807234	83.58580907	120.4025602	84.13635967	56.62188939	149.5732878	147.4003182	142.0104418	50.11290985	132.9653533	138.5800623	47.32030847	79.75997772	5.578468577	9.767192203	26.49901753	35.96026897	26.94633742	119.3789851	119.1962641
H165	50.46396326	22.07555306	66.4012908	101.4567847	216.8583018	29.05255044	108.6279311	39.84190334	246.4207882	69.70070585	56.99280876	207.0501295	124.4383227	85.36680524	87.39658026	262.137978	132.4950319	50.38536683	244.7118701	36.79218475	134.490978	158.5753336	146.5816973	54.73366102	37.37754908	92.87280854	66.85038815	59.24593676	138.4145385	30.49632992	89.98347086	129.6172745	90.57503597	60.95578662	161.0320408	158.6872367	152.8848298	53.97648861	143.2333091	149.3746938	50.95326794	85.87800674	6.005779191	10.51533468	28.52977344	38.71516393	29.01237489	128.5301257	128.3344183
H166	52.32975771	22.89194394	68.85657157	105.2078219	224.8768699	30.12697771	112.6467779	41.3149345	255.5529683	72.28942166	59.10492601	214.704949	129.0390936	88.52304614	90.62797915	271.8506486	137.4118912	52.27553698	253.7594214	38.152524	139.4657527	164.4994053	152.0665045	56.75766643	38.75975575	96.30717837	69.37028088	61.48578698	143.6033795	31.62428946	93.31158644	134.410343	93.92386384	63.21034597	166.9987538	164.5614978	158.5444967	56.00185985	148.6251685	155.0941433	52.8492972	89.06796979	6.228254432	10.90483514	29.58758192	40.14966362	30.0891206	133.2982925	133.0963851
H167	54.19476201	23.70800296	71.31083022	108.9572632	232.8920933	31.20096982	116.6641096	42.78733927	264.6828379	74.87788219	61.21650798	222.3564977	133.6379118	91.67794985	93.85801716	281.5607009	142.3279889	54.16686761	262.8031317	39.51228936	144.4385852	170.4254246	157.5537557	58.78084014	40.14139574	99.74013788	71.8925805	63.72824697	148.7952152	32.75180234	96.63837798	139.2014371	97.27127477	65.46401282	172.9638816	170.4337919	164.2022842	58.0285417	154.0217533	160.8253263	54.74540425	92.2576523	6.450665636	11.29422232	30.64515417	41.5837778	31.16570596	138.0655829	137.8575546
H168	55.32958435	24.20464815	72.80431135	111.2386852	237.7695338	31.85459804	119.1097413	43.68325556	270.2478091	76.4581641	62.50359032	227.0121486	136.4361836	93.59764918	95.82348466	287.4784009	145.32752	55.32996093	268.3060106	40.3396958	147.465486	174.0588319	160.9220694	60.01206278	40.98221395	101.8293047	73.44903095	65.11492662	151.9864587	33.4380655	98.66320077	142.117074	99.30812227	66.83571382	176.5993728	174.0101995	167.6481419	59.27513004	157.3487872	164.4009918	55.90461676	94.20517795	6.586189193	11.53148044	31.29000405	42.45779905	31.82262371	140.9735871	140.7623024
H169	53.4427904	23.37944494	70.32185703	107.4452281	229.6620793	30.76860401	115.0506098	42.19357634	261.0539354	73.86280694	60.37720892	219.2703941	131.7835095	90.40586664	92.55591321	277.6962659	140.3902934	53.47102944	259.1563721	38.9641018	142.4390853	168.1858604	155.5013686	57.96594866	39.58494008	98.35744077	70.99365921	62.94490738	146.8765821	32.2982294	95.29988963	137.2715138	95.9216317	64.55742344	170.5903846	168.0836014	161.9384357	57.2842368	152.0815301	158.9957396	54.01064382	91.00783784	6.362026562	11.13898007	30.22602383	41.0131038	30.74161331	136.182614	135.9795983
H170	49.31744616	21.57492781	64.89381429	99.15124057	211.9347218	28.39377877	106.1720766	38.93654511	240.9228986	68.17222821	55.72125197	202.3441394	121.6108463	83.42726805	85.41145429	256.2799359	129.5704834	49.3692326	239.1515042	35.95642094	131.4461003	155.2611274	143.5597453	53.4917836	36.52954872	90.7656246	65.55905016	58.13266152	135.6063571	29.8054736	87.94463171	126.675996	88.5172843	59.57492832	157.4344268	155.1156926	149.4448284	52.89049122	140.4330658	146.9080885	49.85294431	83.99676783	5.871329739	10.27982032	27.89562693	37.85014368	28.37246662	125.6855324	125.4991715
H171	51.18148913	22.39058234	67.34683028	102.8987403	219.945875	29.46724163	110.1875665	40.40818781	250.0499859	70.76036411	57.83218641	209.9917091	126.207289	86.58054522	88.63983711	265.9867909	134.4856669	51.26193612	248.190542	37.31548829	136.41657	161.1895813	149.0500538	55.51394593	37.91049992	94.19686947	68.08422363	60.37825028	140.8018977	30.93244366	91.26981302	131.4646896	91.86297179	61.82751039	163.3976405	160.9855994	155.1003384	54.91880239	145.8354963	152.6533146	51.74914708	87.18610117	6.093661604	10.66906858	28.95290122	39.28378385	29.44885718	130.4517085	130.2593263
H172	56.42836276	24.68616448	74.25115524	113.4472982	242.4944049	32.48837363	121.4862348	44.55059701	275.7070142	78.02698477	63.76620583	231.5185851	139.1453697	95.45634574	97.72686713	293.2768186	148.2921471	56.54650111	273.6336678	41.14091975	150.4037772	177.7802347	164.4007844	61.20533982	41.79717345	103.8541213	75.11598661	66.62126118	155.3135087	34.10394612	100.6276162	144.9426209	101.280327	68.16668727	180.1623657	177.4968007	171.0081511	60.58105017	160.8901161	168.5149289	57.06736353	96.14000707	6.718810194	11.76358472	31.92421429	43.31429864	32.47222277	143.842235	143.6312598
H173	56.78081966	24.84056796	74.71519737	114.155787	244.0098173	32.69159698	122.2478516	44.82882525	277.4524097	78.52704722	64.16988208	232.9642319	140.014417	96.05256554	98.33739075	295.131176	149.2382043	56.92932758	275.3426654	41.39792191	151.345684	178.9574288	165.4990075	61.58801505	42.05852083	104.5034626	75.6376086	67.09106136	156.361449	34.31742691	101.2574271	145.8487726	101.9129505	68.59339516	181.3017819	178.6132691	172.0840307	60.99191736	162.0000713	169.7812051	57.43705032	96.75662979	6.761235647	11.837842	32.12683894	43.58820005	32.67949143	144.7580504	144.5468952
H174	56.71685224	24.81279439	74.63128813	114.0270692	243.7356925	32.65506544	122.1129321	44.77828358	277.1631374	78.45126749	64.10297445	232.7013422	139.8566135	95.94434638	98.22671948	294.8211954	149.0898785	56.89479426	275.0323294	41.35131648	151.177652	178.8225584	165.3838996	61.51901278	42.01141736	104.3863909	75.60478876	67.06910834	156.263102	34.2792302	101.1446344	145.6852903	101.7981558	68.51705209	181.1116331	178.4198523	171.8979104	60.955667	161.9225472	169.8034468	57.38557398	96.66373736	6.754077079	11.82528586	32.09386375	43.54244761	32.64711706	144.6123089	144.4025295
H175	56.18470061	24.58019475	73.93131285	112.9570862	241.4495792	32.3489711	120.9699713	44.35810817	274.5857217	77.72775968	63.50685864	230.5175624	138.5443276	95.04412951	97.30520886	292.0773057	147.7106548	56.39029959	272.4516681	40.96336545	149.7616595	177.2108948	163.9028898	60.94218189	41.61751693	103.4076279	74.94732743	66.49296347	154.8740721	33.95806203	100.196904	144.3192027	100.8430414	67.87510785	179.4263124	176.7535448	170.2927379	60.41592405	160.5073583	168.4217904	56.86026027	95.77274426	6.69116021	11.71510665	31.79592613	43.13722748	32.34520379	143.2726397	143.0659572
H176	58.30537655	25.5081841	76.72210026	117.2205033	250.5638171	33.57028048	125.5388319	46.03235258	284.9738676	80.67461779	65.90944885	239.2179317	143.7735753	98.63153425	100.9780829	303.1248306	153.3063317	58.54917192	282.735133	42.50954949	155.4169124	183.9683686	170.1627999	63.24281967	43.18864523	107.3113983	77.83006936	69.05787626	160.7998338	35.24027756	103.9801263	149.767342	104.6493519	70.43799445	186.2132233	183.4330899	176.7283624	62.72972272	166.6737249	174.9983815	59.02004789	99.40423137	6.944187105	12.15809205	32.99935982	44.76887697	33.57063419	148.6982395	148.4849283
H177	56.16107469	24.57027608	73.90074582	112.9093623	241.3495715	32.33595869	120.9246574	44.33937817	274.5164756	77.72020759	63.49083174	230.4197575	138.4859353	95.00414468	97.26451507	291.9990848	147.6878111	56.42522307	272.3368164	40.94620414	149.7035794	177.2687573	163.9754915	60.9173109	41.60056906	103.3654514	75.01960787	66.57126411	154.9632632	33.94470345	100.1573103	144.2601559	100.800671	67.84841503	179.3788324	176.6946955	170.236492	60.45491287	160.6480962	168.7739609	56.86257969	95.76439943	6.689253582	11.71172535	31.78892209	43.12572829	32.34040732	143.2467058	143.0423701
H178	52.97786966	23.17783164	69.71230402	106.509563	227.6706164	30.50343794	114.0732796	41.82618949	258.9787231	73.32688887	59.89721667	217.3591739	130.636501	89.61930913	91.75167607	275.4696436	139.3354128	53.25470534	256.9006542	38.62540695	141.2207033	167.2836673	154.7481827	57.46487945	39.24291318	97.50732336	70.81646869	62.84814191	146.2527972	32.02115524	94.48160093	136.0842768	95.0873138	64.00364536	169.2248581	166.6869598	160.5947541	57.05873068	151.6408669	159.407411	53.65199127	90.3515457	6.310534862	11.04863448	29.99012984	40.68449766	30.51151078	135.1436728	134.9519863
H179	55.87755778	24.44665341	73.52819386	112.3391404	240.1326866	32.17330568	120.319727	44.11546367	273.1766759	77.3528655	63.18094595	229.2556667	137.7866864	94.52451902	96.77371931	290.5693841	146.9813471	56.19872067	270.9617006	40.73956004	148.9527078	176.5057017	163.2886613	60.61053569	41.39110824	102.8449356	74.74418545	66.34095173	154.3346483	33.77425836	99.65421692	143.5335243	100.2918356	67.5077388	178.501135	175.8181035	169.3923924	60.21385641	160.0444877	168.3428954	56.6016359	95.31273485	6.656386267	11.65413856	31.63477266	42.91462451	32.18591005	142.5576803	142.3566287
H180	51.60441307	22.57732718	67.90548599	103.7480854	221.7696327	29.71317649	111.1210284	40.74177036	252.3072096	71.44898267	58.35419959	211.7233147	127.249614	87.29590302	89.37321071	268.3690706	135.7592565	51.92796074	250.2402178	37.62409847	137.5640451	163.0686368	150.8665636	55.97579199	38.22604551	94.98063941	69.07595238	61.31648049	142.6031646	31.19185115	92.03449225	132.5577885	92.62219792	62.34604603	164.8634247	162.379823	156.4454574	55.63873534	147.9011696	155.6635551	52.28518206	88.03852877	6.147766349	10.7636173	29.218477	39.63584986	29.72859482	131.6715679	131.4869327
[truncated: 46 more columns]
