# Supplementary material for: A framework to estimate a long-term power shortage risk following large-scale earthquake and tsunami disasters
Source: PLoS One. 2023 Mar 27;18(3):e0283686. doi: 10.1371/journal.pone.0283686 (PMC10042361; doi:10.1371/journal.pone.0283686)
Supplement: S1 Dataset — (ZIP) [file pone.0283686.s004.zip › data sets/FragilityParameter.csv]

Object	mu	siguma
Tower	2.335427969	0.142944837
Gaishi	2.438417137	0.169178099
Cable	2.245111616	0.108916621
CT	2.117179595	0.156403696
CB	2.350601128	0.171147094
LS	2.115743972	0.145658712
