# Supplementary material for: A framework to estimate a long-term power shortage risk following large-scale earthquake and tsunami disasters
Source: PLoS One. 2023 Mar 27;18(3):e0283686. doi: 10.1371/journal.pone.0283686 (PMC10042361; doi:10.1371/journal.pone.0283686)
Supplement: S1 Dataset — (ZIP) [file pone.0283686.s004.zip › data sets/SIforAllEquipment.csv]

Name	Nothing	measurement seismic intensity
PP1	Nothing	4.218932874
PP2	Nothing	4.218932874
PP3	Nothing	4.218932874
PP4	Nothing	4.218932874
PP5	Nothing	4.218932874
PP6	Nothing	4.218932874
PP7	Nothing	4.218932874
PP8	Nothing	4.218932874
PP9	Nothing	3.924013667
PP10	Nothing	3.924013667
PP11	Nothing	3.924013667
PP12	Nothing	5.3292945
PP13	Nothing	5.3292945
PP14	Nothing	3.86762625
PP15	Nothing	3.86762625
PP16	Nothing	3.86762625
PP17	Nothing	3.86762625
PP18	Nothing	5.531521
PP19	Nothing	5.011203
PP20	Nothing	4.25872509
PP21	Nothing	4.25872509
PP22	Nothing	4.25872509
PP23	Nothing	4.25872509
PP24	Nothing	5.848607736
PP25	Nothing	5.848607736
PP26	Nothing	5.33575075
PP27	Nothing	5.33575075
PP28	Nothing	4.67281775
PP29	Nothing	0
PP30	Nothing	0
PP31	Nothing	0
PP32	Nothing	0
PP33	Nothing	0
PP34	Nothing	0
PP35	Nothing	0
PP36	Nothing	0
PP37	Nothing	0
PP38	Nothing	0
PP39	Nothing	0
PP40	Nothing	0
PP41	Nothing	0
PP42	Nothing	0
PP43	Nothing	0
PP44	Nothing	0
PP45	Nothing	0
PP46	Nothing	0
PP47	Nothing	0
PP48	Nothing	0
PP49	Nothing	0
PP50	Nothing	0
PP51	Nothing	0
PP52	Nothing	0
PP53	Nothing	0
PP54	Nothing	0
PP55	Nothing	0
PP56	Nothing	0
PP57	Nothing	0
PP58	Nothing	0
PP59	Nothing	0
PP60	Nothing	0
PP61	Nothing	0
PP62	Nothing	0
PP63	Nothing	0
PP64	Nothing	0
PP65	Nothing	0
PP66	Nothing	0
PP67	Nothing	0
PP68	Nothing	0
PP69	Nothing	0
PP70	Nothing	0
PP71	Nothing	0
PP72	Nothing	0
PP73	Nothing	0
PP74	Nothing	0
PP75	Nothing	4.438782741
PP76	Nothing	4.438782741
PP77	Nothing	6.158271354
PP78	Nothing	6.158271354
PP79	Nothing	6.158271354
PP80	Nothing	6.158271354
PP81	Nothing	0
PP82	Nothing	0
PP83	Nothing	0
PP84	Nothing	0
PP85	Nothing	0
PP86	Nothing	0
PP87	Nothing	0
PP88	Nothing	6.097680585
PP89	Nothing	6.097680585
PP90	Nothing	4.2623165
37	Nothing	4.0591305
38	Nothing	4.67281775
39	Nothing	3.99478575
40	Nothing	4.015016
41	Nothing	4.28830225
42	Nothing	4.2998395
43	Nothing	4.57717125
44	Nothing	3.7218135
45	Nothing	5.05614725
46	Nothing	4.6674885
47	Nothing	4.559641
48	Nothing	5.06812525
49	Nothing	5.19316175
50	Nothing	3.6233565
51	Nothing	3.962404
52	Nothing	3.6501945
53	Nothing	4.0307695
54	Nothing	4.83655725
55	Nothing	5.0508595
56	Nothing	5.04216925
57	Nothing	3.9256535
58	Nothing	3.63011075
59	Nothing	4.678011
60	Nothing	5.62225825
61	Nothing	5.17338025
62	Nothing	5.2990305
63	Nothing	3.753438
64	Nothing	3.68333575
65	Nothing	4.0949645
66	Nothing	5.24737475
67	Nothing	5.67137625
68	Nothing	0
69	Nothing	5.862198
70	Nothing	4.409288864
71	Nothing	4.57687862
72	Nothing	4.39340691
73	Nothing	4.12427099
74	Nothing	4.384902936
75	Nothing	4.538281422
76	Nothing	4.585767734
77	Nothing	5.095914222
78	Nothing	4.337539635
79	Nothing	5.47686825
80	Nothing	5.346122
81	Nothing	5.70161575
82	Nothing	5.883806
83	Nothing	5.7630535
84	Nothing	5.54976525
85	Nothing	5.645792
86	Nothing	5.54434475
87	Nothing	5.40794875
88	Nothing	5.51744875
89	Nothing	5.48446825
90	Nothing	5.342074
91	Nothing	5.62107925
92	Nothing	5.5812015
93	Nothing	5.612973
94	Nothing	5.206288
95	Nothing	5.7675195
96	Nothing	5.910278
97	Nothing	5.29206725
98	Nothing	5.820861
99	Nothing	6.03975875
100	Nothing	4.65535888
101	Nothing	5.28520475
102	Nothing	5.45350775
103	Nothing	6.10472774
104	Nothing	5.770460037
105	Nothing	4.82163245
106	Nothing	4.862863788
107	Nothing	5.158909464
108	Nothing	5.157371376
109	Nothing	5.173185499
110	Nothing	6.161540945
111	Nothing	5.452121409
112	Nothing	5.474846353
113	Nothing	5.150369766
114	Nothing	5.540155737
115	Nothing	5.867828089
116	Nothing	5.107010284
117	Nothing	5.624216173
118	Nothing	5.811825824
119	Nothing	5.608967192
120	Nothing	4.253328289
121	Nothing	4.374672742
122	Nothing	0
123	Nothing	4.192467846
124	Nothing	4.22975763
125	Nothing	0
126	Nothing	4.192305184
127	Nothing	4.406486595
128	Nothing	3.690471121
129	Nothing	0
130	Nothing	3.575486419
131	Nothing	3.585897032
132	Nothing	5.345659325
133	Nothing	5.607775342
134	Nothing	3.616688051
135	Nothing	0
136	Nothing	0
137	Nothing	0
138	Nothing	0
139	Nothing	0
140	Nothing	0
141	Nothing	0
142	Nothing	0
143	Nothing	0
144	Nothing	5.88706617
145	Nothing	0
146	Nothing	4.50709775
147	Nothing	0
148	Nothing	0
149	Nothing	4.186367667
150	Nothing	3.792594372
0	0	4.736517
1	0	4.1938545
2	0	4.2756665
3	0	4.2756665
4	0	4.125622
5	0	4.101303
6	0	4.534547
7	0	4.36625625
8	0	4.32942425
9	0	4.32942425
10	0	4.187021
11	0	4.1526925
12	0	3.94389175
13	0	3.92482875
14	0	3.92482875
15	0	3.893552
16	0	3.8758255
17	0	3.858501
18	0	3.8294345
19	0	3.813227
20	0	3.813227
21	0	3.79738525
22	0	3.7702075
23	0	3.75536675
24	0	3.7408845
25	0	3.71552075
26	0	3.71552075
27	0	3.7020515
28	0	3.68896225
29	0	3.6656875
30	0	3.6537475
31	0	3.642204
32	0	3.63231325
33	0	3.621695
34	0	3.611471
35	0	3.601589
36	0	3.5847215
37	0	3.5847215
38	0	3.57618925
39	0	3.56250525
40	0	3.55528325
41	0	3.5481625
42	0	3.54109775
43	0	3.5390905
44	0	3.61744675
45	0	3.7239605
46	0	3.795182
47	0	3.80799875
48	0	3.80335475
49	0	3.80335475
50	0	3.8118985
51	0	3.808726
52	0	3.82266825
53	0	3.781642
54	0	3.8757385
55	0	3.8757385
56	0	3.87525375
57	0	3.988348
58	0	3.989973
59	0	3.99011475
60	0	4.003936
61	0	4.003936
62	0	4.0170625
63	0	3.9377
64	0	3.8729955
65	0	3.96542475
66	0	3.96542475
67	0	4.01172075
68	0	3.97623
69	0	3.90281975
70	0	3.9657685
71	0	3.956006
72	0	3.956006
73	0	3.96658275
74	0	4.052912
75	0	3.9815745
76	0	3.97186975
77	0	3.992955
78	0	3.992955
79	0	4.1022295
80	0	4.152234
81	0	4.05776425
82	0	4.10500375
83	0	4.16675075
84	0	4.175441
85	0	4.12433075
86	0	4.155853
87	0	4.16684375
88	0	4.08599925
89	0	4.08599925
90	0	4.09621475
91	0	4.1458395
92	0	4.15498425
93	0	4.207094
94	0	4.2151355
95	0	4.18336875
96	0	4.22936825
97	0	4.235935
98	0	4.2254685
99	0	4.23047825
100	0	4.21426525
101	0	4.21426525
102	0	4.23686825
103	0	4.2068045
104	0	4.209737
105	0	4.355836
106	0	4.35783275
107	0	4.35783275
108	0	4.25284775
109	0	4.27369825
110	0	4.3107655
111	0	4.31213
112	0	4.312962
113	0	4.2666685
114	0	4.2906165
115	0	4.34453775
116	0	4.28593775
117	1	4.3142505
118	1	4.3142505
119	1	4.3415515
120	1	4.352071
121	1	4.3721755
122	1	4.40812975
123	1	4.387318
124	1	4.534593
125	1	4.522269
126	1	4.51775425
127	1	4.51775425
128	1	4.5122855
129	1	4.52148
130	1	4.5518895
131	1	4.5482205
132	1	4.527033
133	1	4.53043
134	1	4.54155225
135	1	4.54376875
136	1	4.54376875
137	1	4.46213325
138	1	4.40812325
139	1	4.60321675
140	1	4.48901525
141	1	4.49985575
142	1	4.43893
143	1	4.42837875
144	1	4.4638925
145	1	4.43784275
146	1	4.43784275
147	1	4.44398325
148	1	4.44227025
149	1	4.4490325
150	1	4.4790375
151	1	4.477766
152	1	4.44591775
153	1	4.4409975
154	1	4.43647575
155	1	4.43647575
156	1	4.44320775
157	1	4.5019645
158	1	4.45466425
159	1	4.47195675
160	1	4.48182875
161	1	4.49037225
162	1	4.50060725
163	1	4.489662
164	1	4.489662
165	1	4.58119625
166	1	4.6495235
167	1	4.5717625
168	1	4.542985
169	1	4.55194225
170	1	4.559586
171	1	4.56405625
172	1	4.55072575
173	1	4.55072575
174	1	4.6038125
175	1	4.5462415
176	1	4.542955
177	1	4.545415
178	1	4.548317
179	1	4.55168575
180	1	4.55552
181	1	4.5598005
182	1	4.5644955
183	1	4.5644955
184	1	4.6367005
185	1	4.574951
186	1	4.58060275
187	1	4.58645125
188	1	4.59242325
189	1	4.5984365
190	1	4.60440125
191	1	4.61021975
192	1	4.61021975
193	1	4.61578725
194	1	4.62099175
195	1	4.67251475
196	1	4.629844
197	1	4.6332545
198	1	4.63583775
199	1	4.69402125
200	1	4.6381345
201	1	4.6381345
202	1	4.63770575
203	1	4.708255
204	1	4.6335395
205	1	4.6298375
206	1	4.625134
207	1	4.61952375
208	1	4.613125
209	1	4.6060715
210	1	4.598508
211	1	4.598508
212	1	4.5905805
213	1	4.58243225
214	1	4.59234625
215	1	4.4997805
216	1	4.49173775
217	1	4.5501665
218	1	4.54269675
219	1	4.535619
220	1	4.535619
221	1	4.52898475
222	1	4.52283325
223	1	4.4933925
224	1	4.45903775
225	1	4.483478
226	1	4.48103225
227	1	4.47754075
228	1	4.47377
229	1	4.47377
230	1	4.471355
231	1	4.50609375
232	1	4.50474
233	1	4.48940875
234	1	4.44395
235	1	4.503502
236	1	4.39849825
237	1	4.42326
238	1	4.42326
239	1	4.44143575
240	1	4.49673275
241	1	4.4996845
242	1	4.5032135
243	1	4.50733375
244	1	4.5120585
245	1	4.517403
246	1	4.5265405
247	1	4.530003
248	1	4.530003
249	1	4.5264735
250	1	4.5452275
251	1	4.55384725
252	1	4.56315775
253	1	4.573155
254	1	4.58381425
255	1	4.59505075
256	1	4.6063825
257	1	4.6063825
258	1	4.613158
259	1	4.61523725
260	1	4.61731475
261	1	4.6198405
262	1	4.61105875
263	1	4.62633325
264	1	4.63024875
265	1	4.63456125
266	1	4.63456125
267	1	4.6392345
268	1	4.64010075
269	1	4.6495225
270	1	4.6550755
271	1	4.660865
272	1	4.666869
273	1	4.67306825
274	1	4.67390825
275	1	4.6781345
276	1	4.6781345
277	1	4.700594
278	1	4.65201075
279	1	4.70660025
280	1	4.7137765
281	1	4.721109
282	1	4.7286015
283	1	4.7362585
284	1	4.7440845
285	1	4.7440845
286	1	4.87586325
287	1	4.91536325
288	1	4.923732
289	1	4.92803
290	1	4.93678325
291	1	4.94462475
292	1	4.95376575
293	1	4.68091475
294	1	4.68091475
295	1	4.6904165
296	1	4.70007075
297	1	4.709842
298	1	4.71967325
299	1	4.72947475
300	1	4.73910725
301	1	4.74835475
302	1	4.75689925
303	1	4.7643075
304	1	4.7643075
305	1	4.77008225
306	1	4.773834
307	1	4.7754945
308	1	4.775371
309	1	4.7739715
310	1	4.77179525
311	1	4.7692355
312	1	4.76657
313	1	4.76657
314	1	4.763988
315	1	4.7616175
316	1	4.75954425
317	1	5.04463
318	1	5.057979
319	1	5.05707775
320	1	5.06583225
321	1	5.065816
322	1	5.065816
323	1	5.0606645
324	1	5.06155125
325	1	5.06001575
326	1	5.0617885
327	1	5.062655
328	1	5.0652695
329	1	4.945165
330	1	4.90321575
331	1	4.90321575
332	1	4.872218
333	1	4.87628425
334	1	4.87944275
335	1	4.92000575
336	1	4.89468025
337	1	4.84189825
338	1	5.1447165
339	1	5.14997375
340	1	5.144939
341	1	5.144939
342	1	5.1502275
343	1	5.1400005
344	1	4.6972085
345	1	4.702164
346	1	4.7069165
347	1	4.711428
348	1	4.82278525
349	1	5.19025025
350	1	5.19025025
351	1	5.193889
352	2	5.19617675
353	2	5.18178125
354	2	5.18420775
355	2	5.17974
356	2	5.18165025
357	2	4.91751375
358	2	4.935978
359	2	4.9368575
360	2	4.9408735
361	2	4.9414065
362	2	4.937318
363	2	5.03242475
364	2	4.979983
365	2	4.979983
366	2	4.97348125
367	2	5.0853975
368	2	5.029576
369	2	5.1929625
370	2	5.19224525
371	2	5.13029775
372	2	4.95786375
373	2	4.95786375
374	2	5.06854325
375	2	5.162335
376	2	5.14886275
377	2	5.16966975
378	2	5.0992945
379	2	5.147505
380	2	5.1736075
381	2	5.1716615
382	2	5.1716615
383	2	5.14706175
384	2	5.130535
385	2	5.092834
386	2	5.03925325
387	2	5.1717425
388	2	5.04392875
389	2	5.1411405
390	2	5.1411405
391	2	5.12549575
392	2	5.12484175
393	2	5.1204215
394	2	5.1356485
395	2	5.1302515
396	2	5.013875
397	2	5.065966
398	2	5.065966
399	2	4.9722085
400	2	5.045883
401	2	4.934514
402	2	4.949105
403	2	5.00620275
404	2	4.7707315
405	2	4.85632225
406	2	4.85632225
407	2	4.84554225
408	2	4.8431485
409	2	4.834677
410	2	4.82981975
411	2	4.83144175
412	2	4.8346855
413	2	4.838147
414	2	4.838147
415	2	4.8456155
416	2	4.8505335
417	2	4.850496
418	2	4.83545475
419	2	4.66357475
420	2	4.666931
421	2	4.72293825
422	2	4.72293825
423	2	4.75056375
424	2	4.68615225
425	2	4.68709725
426	2	4.69248025
427	2	4.692427
428	2	4.67647175
429	2	4.660054
430	2	4.660054
431	2	4.7594055
432	2	4.900569
433	2	4.704709
434	2	4.64273675
435	2	4.6120715
436	2	4.5318
437	2	4.53913325
438	2	4.5363715
439	2	4.63177825
440	2	4.68700525
441	2	4.693264
442	2	4.710247
443	2	4.721378
444	2	4.69602425
445	2	4.7014085
446	2	4.7014085
447	2	4.69237275
448	2	4.58626575
449	2	4.59152525
450	2	4.596799
451	2	4.59807175
452	2	4.603296
453	2	4.60862825
454	2	4.60862825
455	2	4.6140935
456	2	4.6197165
457	2	4.62552075
458	2	4.62668925
459	2	4.63281425
460	2	4.66528625
461	2	4.6458735
462	2	4.6458735
463	2	4.652851
464	2	4.6545805
465	2	4.6621195
466	2	4.67002925
467	2	4.67832825
468	2	4.68703375
469	2	4.696164
470	2	4.696164
471	2	4.69908525
472	2	4.708971
473	2	4.71932875
474	2	4.730173
475	2	4.74152
476	2	4.75338575
477	2	4.76578575
478	2	4.757638
479	2	4.77037925
480	2	4.78367725
481	2	4.797547
482	2	4.8120035
483	2	4.82706225
484	2	4.842736
485	2	4.8483015
486	2	4.8483015
487	2	4.86488675
488	2	4.8821045
489	2	4.9321815
490	2	5.08977575
491	2	5.15315775
492	2	5.25707175
493	2	5.2798345
494	2	5.2798345
495	2	5.24360975
496	2	5.26119175
497	2	5.287315
498	2	5.297677
499	2	5.3193905
500	2	5.342147
501	2	5.3794055
502	2	5.3794055
503	2	5.41009725
504	2	5.43434
505	2	5.41692225
506	2	5.40742825
507	2	5.41048675
508	2	5.40538875
509	2	5.41327975
510	2	5.41327975
511	2	5.3772305
512	2	5.37172475
513	2	5.37043125
514	2	5.36295725
515	2	5.36240575
516	2	5.3422225
517	2	5.31243625
518	2	5.28302625
519	2	5.3045795
520	2	5.34947475
521	2	5.33974125
522	2	5.3093455
523	2	5.1989565
524	2	5.18302775
525	2	5.12452675
526	2	5.12452675
527	2	5.1075285
528	2	5.0957465
529	2	5.0782755
530	2	5.06557
531	2	4.99893975
532	2	4.9861325
533	2	5.01543875
534	2	5.01543875
535	2	4.95277025
536	2	5.0113575
537	2	4.997125
538	2	4.9744105
539	2	4.9857285
540	2	4.96246475
541	2	4.94994825
542	2	4.94994825
543	2	4.94403425
544	2	4.93402675
545	2	4.897494
546	2	4.8982235
547	2	4.9136535
548	2	4.90532225
549	2	4.92330375
550	2	4.92330375
551	2	4.904541
552	2	4.93044075
553	2	4.90834225
554	2	4.93475425
555	2	4.95585525
556	2	4.9453125
557	2	4.93704225
558	2	4.977903
559	2	4.977903
560	2	4.98611875
561	2	5.03995425
562	2	5.048812
563	2	4.957788
564	2	4.92377
565	2	4.89223975
566	2	4.9022395
567	2	4.9022395
568	2	4.9204685
569	2	4.94170975
570	2	4.93173575
571	2	5.05518675
572	2	5.013376
573	2	5.02542625
574	2	5.06189125
575	2	5.06189125
576	2	5.074701
577	2	5.016803
578	2	4.8774485
579	2	4.89127125
580	2	4.90544675
581	2	4.9199585
582	2	4.93478625
583	2	4.93478625
584	2	4.94990525
585	2	4.9587365
586	2	4.9741945
587	2	4.98981525
588	2	5.0055485
589	2	5.0213395
590	2	5.037127
591	2	5.037127
592	2	5.04488725
593	2	5.06005
594	2	5.0749185
595	2	5.0894105
596	2	5.1034455
597	2	5.11694425
598	2	5.208882
599	2	5.208882
600	2	5.351428
601	2	5.3618345
602	2	5.36544675
603	2	5.37404825
604	2	5.41727375
605	2	5.40423425
606	2	5.29644975
607	2	5.29644975
608	2	5.300359
609	2	5.4032905
610	2	5.4056185
611	2	5.41365025
612	2	5.39480875
613	2	5.4079
614	2	5.39935375
615	2	5.39935375
616	2	5.36283275
617	2	5.36234875
618	2	5.38257075
619	2	5.38200275
620	2	5.40191975
621	2	5.40163525
622	2	5.291293
623	2	5.291293
624	2	0
625	2	0
626	2	0
627	2	0
628	2	0
629	2	0
630	2	0
631	2	0
632	2	0
633	2	0
634	2	0
635	2	0
636	2	0
637	2	0
638	2	0
639	2	0
640	2	0
641	2	0
642	2	0
643	2	0
644	2	0
645	2	0
646	2	0
647	2	0
648	2	0
649	2	0
650	2	0
651	2	0
652	2	0
653	2	0
654	2	0
655	2	0
656	2	0
657	2	0
658	2	0
659	2	0
660	2	0
661	2	0
662	2	0
663	2	0
664	2	0
665	2	0
666	2	0
667	2	0
668	2	0
669	2	0
670	2	0
671	2	0
672	2	0
673	2	0
674	2	0
675	2	0
676	2	0
677	2	0
678	2	0
679	2	0
680	2	0
681	2	0
682	2	0
683	2	0
684	2	0
685	2	0
686	2	0
687	2	0
688	2	0
689	2	0
690	2	0
691	2	5.558198667
692	2	5.48109475
693	2	5.62250725
694	2	5.4858175
695	2	5.4858175
696	2	5.57887475
697	2	5.49086475
698	2	5.4935175
699	2	5.59296125
700	2	5.5190125
701	2	5.4818595
702	2	5.531059
703	2	5.531059
704	2	5.58082175
705	2	5.471326
706	2	5.4741735
707	3	5.525036
708	3	5.621041
709	3	5.61657025
710	3	5.6186665
711	3	5.6427
712	3	5.678295
713	3	5.708729
714	3	5.708729
715	3	5.68088575
716	3	5.654542
717	3	5.68064075
718	3	5.64491175
719	3	5.64491175
720	3	5.519036
721	3	5.46325175
722	3	5.447395
723	3	5.42422025
724	3	5.42422025
725	3	5.38871025
726	3	5.35342625
727	3	5.32116175
728	3	5.24468675
729	3	5.24468675
730	3	5.355364
731	3	5.33939025
732	3	5.32497625
733	3	5.3134645
734	3	5.26465475
735	3	5.26465475
736	3	5.32086175
737	3	5.30775675
738	3	5.30764375
739	3	5.33507675
740	3	5.33507675
741	3	5.4421985
742	3	5.44306975
743	3	5.44712675
744	3	5.43774075
745	3	5.43774075
746	3	5.4403375
747	3	5.40947025
748	3	5.351492
749	3	5.123159
750	3	5.14673025
751	3	5.15010825
752	3	5.12084575
753	3	5.05067225
754	3	5.15034725
755	3	5.15034725
756	3	5.273922
757	3	5.2717375
758	3	5.16180325
759	3	5.1675815
760	3	5.161361
761	3	5.16776475
762	3	5.17442725
763	3	5.42643425
764	3	5.43402925
765	3	5.43402925
766	3	5.188187
767	3	5.1967685
768	3	5.32155275
769	3	5.2126575
770	3	5.2126575
771	3	5.2837375
772	3	5.4774635
773	3	5.3033935
774	3	5.38751575
775	3	5.38751575
776	3	5.47451725
777	3	5.33212375
778	3	5.33948825
779	4	5.37977625
780	4	5.3942545
781	4	5.38651025
782	4	5.348315
783	4	5.3615065
784	4	5.40081875
785	4	5.4142945
786	4	5.45092975
787	4	5.52155425
788	4	5.51882675
789	4	5.51882675
790	4	5.54261375
791	4	5.51758875
792	4	5.48454925
793	4	5.48454925
794	4	5.53928875
795	4	5.49468275
796	4	5.46645625
797	4	5.5327015
798	4	5.555802
799	4	5.53419575
800	4	5.50218825
801	4	5.4829015
802	4	5.44460425
803	4	5.44460425
804	4	5.416124
805	4	5.385049
806	4	5.3175055
807	4	5.30980375
808	4	5.29454225
809	4	5.274437
810	4	5.2456715
811	5	5.346122
812	5	5.4001015
813	5	5.42479425
814	5	5.42479425
815	5	5.37994575
816	5	5.39122025
817	5	5.39122025
818	5	5.35360675
819	5	5.34672325
820	5	5.34672325
821	5	5.3515785
822	6	6.04646002
823	6	5.967848059
824	6	6.043230595
825	6	5.957705442
826	6	5.992272828
827	6	5.984537136
828	6	5.904051096
829	6	5.859003206
830	6	5.859003206
831	6	5.891596467
832	6	5.881625301
833	6	5.875068081
834	6	5.866544007
835	6	5.843910913
836	6	5.843910913
837	6	5.852639225
838	6	5.871511272
839	6	5.753708525
840	6	5.750675955
841	6	5.796356324
842	6	5.796356324
843	6	5.828145278
844	6	5.815530961
845	6	5.754018556
846	6	5.745658136
847	6	5.760361136
848	6	5.760361136
849	6	5.774395039
850	6	5.741357482
851	6	5.756224636
852	6	5.750165255
853	6	5.745802803
854	6	5.380238063
855	6	5.583284487
856	6	5.667485283
857	6	5.843132789
858	6	5.607485677
859	6	5.468061938
860	6	5.468061938
861	6	5.466420626
862	6	5.348936494
863	6	5.348301381
864	6	5.34812848
865	6	5.410443426
866	6	5.410443426
867	6	5.451519058
868	6	5.402605757
869	6	5.245335428
870	6	5.252330077
871	6	5.250684858
872	6	5.250684858
873	6	5.374508938
874	6	5.669911184
875	6	5.456950872
876	6	5.380723953
877	6	5.3883732
878	6	5.3883732
879	6	5.385688646
880	6	5.393160723
881	6	5.400436458
882	6	5.407446947
883	6	5.414128239
884	6	5.40341033
885	6	5.411394446
886	6	5.536149292
887	6	5.540426587
888	6	5.520029393
889	6	5.424288864
890	6	5.424288864
891	6	5.427708431
892	6	5.42073828
893	6	5.42352786
894	6	5.425966674
895	6	5.425966674
896	6	5.418120244
897	6	5.27769775
898	6	5.2789445
899	6	5.2806325
900	6	5.282764
901	6	5.27546125
902	6	5.277829
903	6	5.2806485
904	6	5.457261
905	6	5.511748
906	6	5.62973975
907	6	5.62973975
908	6	5.2874005
909	7	5.178076
910	7	5.1832885
911	7	5.30274375
912	7	5.4065805
913	7	5.526095
914	7	5.3854515
915	7	5.365309
916	7	5.1874505
917	7	5.18974025
918	7	5.18974025
919	7	5.19133225
920	7	5.17813825
921	7	5.1786685
922	7	5.17923125
923	7	5.339837
924	7	5.339837
925	7	5.16331125
926	7	5.454753
927	7	5.63647
928	7	5.84696925
929	7	5.83302
930	7	5.83302
931	7	5.83067825
932	7	5.84108175
933	7	5.838262
934	7	5.847741
935	7	5.821016
936	7	5.821016
937	7	5.645904
938	7	5.55279925
939	7	5.52435825
940	7	5.79135825
941	7	5.82395275
942	7	5.82395275
943	7	5.67342675
944	7	5.54860475
945	7	5.5856945
946	7	5.58147425
947	7	5.49494875
948	7	5.49096625
949	7	5.641652
950	7	5.7968505
951	7	5.794046
952	7	5.791564
953	7	5.34227675
954	7	5.70787075
955	7	5.70787075
956	7	5.78105
957	7	5.5806765
958	7	5.77540025
959	7	5.60932925
960	7	5.48955975
961	7	5.38767725
962	7	5.32848225
963	7	5.3526185
964	7	5.5153495
965	7	5.51353375
966	7	5.510109
967	7	5.510109
968	7	5.502562
969	7	5.49467175
970	7	5.494111
971	7	5.427021
972	7	5.3706
973	7	5.35036425
974	7	5.27319675
975	7	5.26768525
976	7	5.40276475
977	7	5.3188395
978	7	5.290267
979	7	5.290267
980	7	5.23484275
981	7	5.20121625
982	7	5.1972175
983	7	5.2277835
984	7	5.22432025
985	7	5.22432025
986	7	5.3156055
987	7	5.3125855
988	7	5.2975115
989	7	5.2954075
990	7	5.16566775
991	7	5.16566775
992	7	5.18640525
993	7	5.196509
994	7	5.223789
995	7	5.22834725
996	7	5.22793325
997	7	5.22793325
998	7	5.1534985
999	7	5.15456775
1000	7	5.20317625
1001	7	5.20527875
1002	7	5.17162925
1003	7	5.17162925
1004	7	5.12612775
1005	7	5.13608275
1006	7	5.168244
1007	7	5.209044
1008	7	5.1210075
1009	7	5.1210075
1010	7	5.15035375
1011	7	5.15686325
1012	7	5.15744925
1013	7	5.23561275
1014	7	5.2197835
1015	7	5.2197835
1016	7	5.1537175
1017	7	5.1235975
1018	7	5.1601805
1019	7	5.1696435
1020	7	5.18198875
1021	7	5.18198875
1022	7	5.1995605
1023	7	5.24487575
1024	7	5.261482
1025	7	5.225024
1026	7	5.206288
1027	8	6.10472774
1028	8	6.09541387
1029	8	6.09541387
1030	8	5.965344559
1031	8	5.87599767
1032	8	5.87599767
1033	8	5.761024926
1034	8	5.724514456
1035	8	5.7234372
1036	8	5.7234372
1037	8	5.705558262
1038	8	5.729360964
1039	8	5.729360964
1040	8	5.683778815
1041	8	5.577018651
1042	8	5.577018651
1043	8	5.373916632
1044	8	5.369233407
1045	8	5.469467633
1046	8	5.469467633
1047	8	5.5598735
1048	8	5.5731515
1049	8	5.5731515
1050	8	5.565285
1051	8	5.36330875
1052	8	5.36330875
1053	8	5.1916635
1054	8	5.29213
1055	9	3.62260475
1056	9	3.62717
1057	9	3.62717
1058	9	3.62996825
1059	9	3.62996825
1060	9	4.0343105
1061	9	4.0343105
1062	9	4.01221775
1063	9	4.0037735
1064	9	4.02004375
1065	9	4.0566
1066	9	4.0566
1067	9	4.0443745
1068	9	4.0443745
1069	9	3.9526215
1070	9	3.9526215
1071	9	3.94871
1072	9	3.8258345
1073	9	3.793164
1074	9	3.8307625
1075	9	3.7265795
1076	9	3.742429
1077	9	3.742429
1078	10	3.794065
1079	10	3.8807365
1080	10	3.8807365
1081	10	3.9058905
1082	10	3.90946925
1083	10	3.90946925
1084	10	3.92082575
1085	10	3.9253095
1086	10	3.95137225
1087	10	3.965405
1088	10	3.965405
1089	10	3.970606
1090	10	3.96698875
1091	10	3.96698875
1092	10	3.90307675
1093	10	3.9333335
1094	10	3.9333335
1095	10	3.970952
1096	10	3.97793375
1097	10	3.97793375
1098	10	3.97049075
1099	10	3.948265
1100	10	3.948265
1101	10	3.9688475
1102	10	3.97070175
1103	10	3.97070175
1104	10	3.672426
1105	10	3.57974
1106	10	3.57974
1107	10	3.58990075
1108	10	3.6001685
1109	10	3.6001685
1110	10	3.61050875
1111	10	3.6208895
1112	10	3.6208895
1113	10	3.631278
1114	10	3.6416445
1115	10	3.6416445
1116	10	3.65195825
1117	10	3.6621905
1118	10	3.6621905
1119	10	3.6723125
1120	10	3.6822975
1121	10	3.6822975
1122	10	3.6921215
1123	10	3.70176375
1124	10	3.70176375
1125	10	3.7112065
1126	10	3.7112065
1127	10	3.72043825
1128	10	3.72945225
1129	10	3.72945225
1130	10	3.738248
1131	10	3.7468315
1132	10	3.7468315
1133	10	3.75521325
1134	10	3.763411
1135	10	3.763411
1136	10	3.77144475
1137	10	3.77933825
1138	10	3.77933825
1139	10	3.78711625
1140	10	3.926817
1141	10	3.79002575
1142	10	3.8638945
1143	10	4.069745
1144	10	4.069745
1145	10	4.07756475
1146	10	4.08538625
1147	10	4.08538625
1148	10	4.09322
1149	10	4.1010735
1150	10	4.1010735
1151	10	4.1089485
1152	10	4.11684325
1153	10	4.11684325
1154	10	4.12475075
1155	10	4.132659
1156	10	4.132659
1157	10	4.13966575
1158	10	4.01462375
1159	10	4.01462375
1160	10	4.156199
1161	10	4.09789225
1162	10	4.09789225
1163	10	3.90744725
1164	10	3.90744725
1165	10	4.04594775
1166	10	3.92206675
1167	10	3.92206675
1168	10	3.9290355
1169	10	3.9357245
1170	10	3.9357245
1171	10	3.94209775
1172	10	3.94812
1173	10	3.94812
1174	10	4.021879
1175	10	4.300141
1176	10	4.300141
1177	10	4.265798
1178	10	4.23596525
1179	10	4.23596525
1180	10	4.23194075
1181	10	4.264868
1182	10	4.264868
1183	10	4.28594525
1184	10	4.2985535
1185	10	4.2985535
1186	10	4.302554
1187	10	4.29832375
1188	10	4.29832375
1189	11	3.652961
1190	11	3.64913875
1191	11	3.64913875
1192	11	3.677604
1193	11	3.677604
1194	11	3.636749
1195	11	3.59407025
1196	11	3.59407025
1197	11	3.77050975
1198	11	3.77050975
1199	11	3.57617275
1200	11	3.799043
1201	11	3.799043
1202	11	3.69009375
1203	11	3.69009375
1204	11	3.7513455
1205	11	3.808577
1206	11	3.808577
1207	11	3.85244075
1208	11	3.85244075
1209	11	3.83281925
1210	11	3.83281925
1211	11	3.80256125
1212	11	3.621806
1213	11	3.621806
1214	11	3.594651
1215	11	3.594651
1216	11	3.6670715
1217	11	3.567346
1218	11	3.567346
1219	11	3.66416425
1220	11	3.66416425
1221	11	3.66906375
1222	11	3.63097125
1223	11	3.63097125
1224	11	3.518179
1225	11	3.518179
1226	11	3.51960025
1227	11	3.52897025
1228	11	3.52897025
1229	11	3.490243
1230	11	3.490243
1231	11	3.48673375
1232	11	3.48673375
1233	11	3.5032155
1234	11	3.4608295
1235	11	3.4608295
1236	11	3.44896475
1237	11	3.44896475
1238	11	3.41091675
1239	11	3.40361575
1240	11	3.40361575
1241	11	3.39998825
1242	11	3.39998825
1243	11	3.426966
1244	11	3.3850195
1245	11	3.3850195
1246	11	3.38525075
1247	11	3.38525075
1248	11	3.41990775
1249	11	3.4111115
1250	11	3.41816275
1251	11	3.3035615
1252	11	3.3035615
1253	11	3.23794775
1254	11	3.23196
1255	11	3.24058725
1256	11	3.23444875
1257	11	3.23444875
1258	11	3.23652
1259	11	3.23652
1260	11	3.23813925
1261	11	3.232346
1262	11	3.239362
1263	11	3.233721
1264	11	3.233721
1265	11	3.234798
1266	11	3.22954425
1267	11	3.2356225
1268	11	3.230558
1269	11	3.230558
1270	11	3.231364
1271	11	3.226658
1272	11	3.23198525
1273	11	3.22746225
1274	11	3.22746225
1275	11	3.228095
1276	11	3.22388375
1277	11	3.228565
1278	11	3.22451625
1279	11	3.22887675
1280	11	3.22498425
1281	11	3.22120175
1282	11	3.22528725
1283	11	3.22164725
1284	11	3.225423
1285	11	3.22191975
1286	11	3.22191975
1287	11	3.2220135
1288	11	3.2187385
1289	11	3.221923
1290	11	3.21877475
1291	11	3.21877475
1292	11	3.2186165
1293	11	3.21569425
1294	11	3.218255
1295	11	3.2154635
1296	11	3.2176795
1297	11	3.21502325
1298	11	3.21248425
1299	11	3.21436475
1300	11	3.21197725
1301	11	3.21347725
1302	11	3.2112515
1303	11	3.20917175
1304	11	3.21029925
1305	11	3.2084095
1306	11	3.20911275
1307	11	3.2074305
1308	11	3.20593425
1309	11	3.20623125
1310	11	3.20498225
1311	11	3.2048125
1312	11	3.20383675
1313	11	3.20317875
1314	11	3.202506
1315	11	3.20208625
1316	11	3.201005
1317	11	3.2009315
1318	11	3.199342
1319	11	3.199655
1320	11	3.20025325
1321	11	3.198303
1322	11	3.1993605
1323	11	3.19693475
1324	11	3.198511
1325	11	3.20040475
1326	11	3.19778775
1327	11	3.2002845
1328	11	3.19728875
1329	11	3.20046
1330	11	3.09154025
1331	11	3.09154025
1332	11	3.20530175
1333	11	3.20216125
1334	11	3.2072485
1335	11	3.2099165
1336	11	3.2099165
1337	11	3.21620725
1338	11	3.2134115
1339	11	3.22065625
1340	11	3.21781825
1341	11	3.3520285
1342	11	3.438089
1343	11	3.43026575
1344	11	3.50572975
1345	11	3.50158875
1346	11	3.4670985
1347	11	3.41964225
1348	11	3.41964225
1349	11	3.499421
1350	11	3.49918
1351	11	3.57224825
1352	11	3.64097225
1353	11	3.64097225
1354	11	3.64217725
1355	11	3.62298025
1356	11	3.656592
1357	11	3.67890725
1358	11	3.67890725
1359	11	3.720622
1360	11	3.720622
1361	11	3.7442555
1362	11	3.7464255
1363	11	3.7464255
1364	11	3.761099
1365	11	3.761099
1366	11	3.7702105
1367	11	3.7748435
1368	11	3.7542445
1369	11	3.70378475
1370	11	3.70378475
1371	11	3.71281825
1372	11	3.69706175
1373	11	3.71393
1374	11	3.696264
1375	11	3.696264
1376	11	3.6808725
1377	11	3.6808725
1378	11	3.69059925
1379	11	3.67459025
1380	11	3.67459025
1381	11	3.672346
1382	11	3.672346
1383	11	3.68134575
1384	11	3.61500175
1385	11	3.61500175
1386	11	3.609001
1387	11	3.609001
1388	11	3.62583
1389	11	3.63434875
1390	11	3.63434875
1391	11	3.643592
1392	11	3.643592
1393	11	3.66218425
1394	11	3.66218425
1395	11	3.6779605
1396	11	3.6949235
1397	11	3.6949235
1398	11	3.68553275
1399	11	3.68553275
1400	11	3.68649325
1401	11	3.7078365
1402	11	3.7078365
1403	11	3.5520225
1404	11	3.5520225
1405	11	3.56085625
1406	11	3.57093975
1407	11	3.57093975
1408	11	3.58173775
1409	11	3.58173775
1410	11	3.6592815
1411	11	3.60111825
1412	11	3.60111825
1413	11	3.6125915
1414	11	3.6125915
1415	11	3.69058025
1416	11	3.69058025
1417	11	3.6313585
1418	11	3.64273625
1419	11	3.64273625
1420	11	3.65399625
1421	11	3.65399625
1422	11	3.660135
1423	11	3.67078475
1424	11	3.67078475
1425	11	3.6810425
1426	11	3.6810425
1427	11	3.69078875
1428	11	3.69551275
1429	11	3.69551275
1430	11	3.70414875
1431	11	3.70414875
1432	11	3.71197375
1433	11	3.753112
1434	11	3.753112
1435	11	3.7218135
1436	12	4.2998395
1437	12	4.3142505
1438	12	4.3415515
1439	12	4.352071
1440	12	4.352071
1441	12	4.3721755
1442	12	4.40812975
1443	12	4.387318
1444	12	4.387318
1445	12	4.534593
1446	12	4.522269
1447	12	4.51775425
1448	12	4.51775425
1449	12	4.5122855
1450	12	4.52148
1451	12	4.5518895
1452	12	4.5518895
1453	12	4.5482205
1454	12	4.527033
1455	12	4.53043
1456	12	4.53043
1457	12	4.54155225
1458	12	4.54376875
1459	12	4.46213325
1460	12	4.46213325
1461	12	4.40812325
1462	12	4.60321675
1463	12	4.48901525
1464	12	4.48901525
1465	12	4.49985575
1466	12	4.43893
1467	12	4.42837875
1468	12	4.42837875
1469	12	4.4638925
1470	12	4.43784275
1471	12	4.44398325
1472	12	4.44398325
1473	12	4.44227025
1474	12	4.4490325
1475	12	4.4790375
1476	12	4.4790375
1477	12	4.477766
1478	12	4.44591775
1479	12	4.4409975
1480	12	4.4409975
1481	12	4.43647575
1482	12	4.44320775
1483	12	4.5019645
1484	12	4.5019645
1485	12	4.45466425
1486	12	4.47195675
1487	12	4.48182875
1488	12	4.48182875
1489	12	4.49037225
1490	12	4.50060725
1491	12	4.489662
1492	12	4.489662
1493	12	4.58119625
1494	12	4.6495235
1495	12	4.5717625
1496	12	4.5717625
1497	12	4.542985
1498	12	4.55194225
1499	12	4.559586
1500	12	4.559586
1501	12	4.56405625
1502	12	4.55072575
1503	12	4.6038125
1504	12	4.6038125
1505	12	4.5462415
1506	12	4.542955
1507	12	4.545415
1508	12	4.545415
1509	12	4.548317
1510	12	4.55168575
1511	12	4.55552
1512	12	4.55552
1513	12	4.5598005
1514	12	4.5644955
1515	12	4.6367005
1516	12	4.6367005
1517	12	4.574951
1518	12	4.58060275
1519	13	4.58645125
1520	13	4.59242325
1521	13	4.5984365
1522	13	4.60440125
1523	13	4.60440125
1524	13	4.61021975
1525	13	4.61578725
1526	13	4.62099175
1527	13	4.67251475
1528	13	4.67251475
1529	13	4.629844
1530	13	4.6332545
1531	13	4.63583775
1532	13	4.63583775
1533	13	4.69402125
1534	13	4.6381345
1535	13	4.63770575
1536	13	4.63770575
1537	13	4.708255
1538	13	4.6335395
1539	13	4.6298375
1540	13	4.6298375
1541	13	4.625134
1542	13	4.61952375
1543	13	4.613125
1544	13	4.613125
1545	13	4.6060715
1546	13	4.598508
1547	13	4.5905805
1548	13	4.5905805
1549	13	4.58243225
1550	13	4.59234625
1551	13	4.4997805
1552	13	4.4997805
1553	13	4.49173775
1554	13	4.5501665
1555	13	4.54269675
1556	13	4.54269675
1557	13	4.535619
1558	13	4.52898475
1559	13	4.52283325
1560	13	4.52283325
1561	13	4.4933925
1562	13	4.45903775
1563	13	4.483478
1564	13	4.48103225
1565	13	4.48103225
1566	13	4.47754075
1567	13	4.47377
1568	13	4.471355
1569	13	4.471355
1570	13	4.50609375
1571	13	4.50474
1572	13	4.48940875
1573	13	4.48940875
1574	13	4.44395
1575	13	4.503502
1576	13	4.39849825
1577	13	4.39849825
1578	13	4.42326
1579	13	4.44143575
1580	13	4.49673275
1581	13	4.49673275
1582	13	4.4996845
1583	13	4.5032135
1584	13	4.50733375
1585	13	4.50733375
1586	13	4.5120585
1587	13	4.517403
1588	13	4.5265405
1589	13	4.5265405
1590	13	4.530003
1591	13	4.5264735
1592	13	4.5452275
1593	13	4.5452275
1594	13	4.55384725
1595	13	4.56315775
1596	13	4.573155
1597	13	4.573155
1598	13	4.58381425
1599	13	4.59505075
1600	13	4.6063825
1601	13	4.6063825
1602	13	4.613158
1603	13	4.61523725
1604	13	4.61731475
1605	13	4.6198405
1606	13	4.6198405
1607	13	4.61105875
1608	13	4.62633325
1609	13	4.63024875
1610	13	4.63024875
1611	13	4.63456125
1612	13	4.6392345
1613	13	4.64010075
1614	13	4.64010075
1615	13	4.6495225
1616	13	4.6550755
1617	13	4.660865
1618	13	4.660865
1619	13	4.666869
1620	13	4.67306825
1621	13	4.67390825
1622	13	4.67390825
1623	13	4.6781345
1624	13	4.700594
1625	13	4.65201075
1626	13	4.65201075
1627	13	4.70660025
1628	13	4.7137765
1629	13	4.721109
1630	13	4.721109
1631	13	4.7286015
1632	13	4.7362585
1633	13	4.7440845
1634	13	4.7440845
1635	13	4.87586325
1636	13	4.91536325
1637	13	4.923732
1638	13	4.923732
1639	13	4.92803
1640	13	4.93678325
1641	13	4.94462475
1642	13	4.95376575
1643	13	4.95376575
1644	13	4.68091475
1645	13	4.6904165
1646	13	4.70007075
1647	13	4.70007075
1648	13	4.709842
1649	13	4.71967325
1650	13	4.72947475
1651	13	4.72947475
1652	13	4.73910725
1653	13	4.74835475
1654	13	4.75689925
1655	13	4.75689925
1656	13	4.7643075
1657	13	4.77008225
1658	13	4.773834
1659	13	4.773834
1660	13	4.7754945
1661	13	4.775371
1662	13	4.7739715
1663	13	4.7739715
1664	13	4.77179525
1665	13	4.7692355
1666	13	4.76657
1667	13	4.76657
1668	13	4.763988
1669	13	4.7616175
1670	13	4.75954425
1671	13	4.75954425
1672	13	5.04463
1673	13	5.057979
1674	13	5.05707775
1675	13	5.05707775
1676	13	5.06583225
1677	13	5.065816
1678	13	5.0606645
1679	13	5.06155125
1680	13	5.06155125
1681	13	5.06001575
1682	13	5.0617885
1683	13	5.062655
1684	13	5.062655
1685	13	5.0652695
1686	13	4.945165
1687	13	4.90321575
1688	13	4.90321575
1689	13	4.872218
1690	13	4.87628425
1691	13	4.87944275
1692	13	4.87944275
1693	13	4.92000575
1694	13	4.89468025
1695	13	4.84189825
1696	13	4.84189825
1697	13	5.1447165
1698	13	5.14997375
1699	13	5.144939
1700	13	5.144939
1701	13	5.1502275
1702	13	5.1400005
1703	13	4.6972085
1704	13	4.6972085
1705	13	4.702164
1706	13	4.7069165
1707	13	4.711428
1708	13	4.711428
1709	13	4.82278525
1710	13	5.19025025
1711	13	5.193889
1712	13	5.193889
1713	14	4.559641
1714	14	4.5704855
1715	14	4.570587
1716	14	4.570587
1717	14	4.59275125
1718	14	4.62862125
1719	14	4.62862125
1720	14	4.5260195
1721	14	4.5260195
1722	14	4.52614775
1723	14	4.64689775
1724	14	4.64689775
1725	14	4.662636
1726	14	4.587109
1727	14	4.587109
1728	14	4.5181945
1729	14	4.57090175
1730	14	4.49751925
1731	14	4.498786
1732	14	4.5519745
1733	14	4.5519745
1734	14	4.55397425
1735	14	4.55397425
1736	14	4.505612
1737	14	4.50836975
1738	14	4.50836975
1739	14	4.574465
1740	14	4.5779245
1741	14	4.5779245
1742	14	4.5260115
1743	14	4.500796
1744	14	4.500796
1745	14	4.579047
1746	14	4.579047
1747	14	4.5513995
1748	14	4.55754925
1749	14	4.55754925
1750	14	4.5619895
1751	14	4.56633
1752	14	4.56633
1753	14	4.57047075
1754	14	4.5783455
1755	14	4.5783455
1756	14	4.58261875
1757	14	4.58261875
1758	15	5.19617675
1759	15	5.19617675
1760	15	5.09905625
1761	15	5.09905625
1762	15	4.9740555
1763	15	4.936848
1764	15	5.01716475
1765	15	4.97191575
1766	15	4.9805055
1767	15	4.93681725
1768	15	4.93681725
1769	15	4.929897
1770	15	4.929897
1771	15	5.054263
1772	15	5.01243375
1773	15	5.005254
1774	15	4.999118
1775	15	4.999118
1776	15	5.12477375
1777	15	5.12477375
1778	15	5.129522
1779	15	5.129522
1780	15	5.09721225
1781	15	5.09872225
1782	15	5.09872225
1783	15	5.08450875
1784	15	5.08450875
1785	15	5.054766
1786	15	5.054766
1787	15	5.039945
1788	15	5.039945
1789	15	5.045734
1790	15	5.02000325
1791	15	5.02000325
1792	15	5.01210275
1793	15	5.01210275
1794	15	4.98545225
[truncated: 14,498 more rows]
