# Supplementary material for: A framework to estimate a long-term power shortage risk following large-scale earthquake and tsunami disasters
Source: PLoS One. 2023 Mar 27;18(3):e0283686. doi: 10.1371/journal.pone.0283686 (PMC10042361; doi:10.1371/journal.pone.0283686)
Supplement: S1 Dataset — (ZIP) [file pone.0283686.s004.zip › data sets/TowersAtRoute.csv]

Route(Linl)	Number
0	117
1	235
2	355
3	72
4	32
5	11
6	87
7	118
8	28
9	23
10	111
11	247
12	83
13	194
14	45
15	91
16	209
17	169
18	94
19	172
20	111
21	22
22	13
23	220
24	205
25	150
26	70
27	106
28	93
29	71
30	187
31	180
32	119
33	208
34	36
35	135
36	16
37	189
38	5
39	96
40	223
41	84
42	56
43	5
44	45
45	118
46	30
47	129
48	3
49	56
50	111
51	12
52	55
53	44
54	67
55	159
56	370
57	49
58	61
59	95
60	59
61	23
62	139
63	77
64	77
65	63
66	3
67	1
68	42
69	47
70	83
71	91
72	145
73	104
74	125
75	68
76	26
77	92
78	203		20201028 SÔðÔuÆµÄvZD56.800033(km)/80.49067(km)*288iîj
79	138
80	148					203.2336109
81	8
82	82
83	13
84	152
85	147
86	46
87	133
88	160
89	66
90	96
91	225
92	17
93	69
94	69
95	104
96	81
97	2
98	50
99	86
100	7
101	52
102	4
103	16
104	15
105	2
106	33
107	28
108	18
109	19
110	16
111	12
112	8
113	62
114	36
115	26
116	37
117	21
118	20
119	5
120	6
121	21
122	48
123	80
124	63
125	80
126	82
127	25
128	34
129	29
130	123
131	43
132	37
133	5
134	54
135	101
136	199
137	94
138	78
139	20
140	64
141	33
142	32
143	33
144	1
145	100
146	82
147	48
148	4
149	2
150	10
151	63
152	108
153	59
154	30
155	154
156	28
157	100
158	32
159	66
160	85
161	60
162	132
163	24
164	64
165	30
166	22
167	9
168	29
169	21
170	16
171	60
172	1
173	2
174	2
175	28
176	31
177	13
178	1
179	18
180	12
181	27
182	25
183	21
184	25
185	17
186	9
187	19
188	12
189	33
190	1
191	2
192	105
193	21
194	191
195	156
196	73
197	29
198	46
199	0
200	22
201	80
202	28
203	3
204	13
205	3
206	4
207	7
208	18
209	65
210	25
211	48
212	45
213	3
214	98
215	80
216	39
217	6
218	91
219	11
220	21
221	53
222	107
223	69
224	74
225	14
226	58
227	58
228	28
229	123
230	119
231	47
232	7
233	117
234	18
235	59
236	34
237	34
238	119
239	44
240	18
241	4
242	49
243	14
244	7
245	120
246	59
247	19
248	26
249	8
250	36
251	4
