# Supplementary material for: A framework to estimate a long-term power shortage risk following large-scale earthquake and tsunami disasters
Source: PLoS One. 2023 Mar 27;18(3):e0283686. doi: 10.1371/journal.pone.0283686 (PMC10042361; doi:10.1371/journal.pone.0283686)
Supplement: S1 Dataset — (ZIP) [file pone.0283686.s004.zip › data sets/WS2.csv]

195
252
NÔ	­		£	eÊ
0	9	42	4.60535739	9999
1	42	49	9.243742536	0
2	49	79	13.94853381	0
3	79	151	2.834234368	8888
4	151	94	1.251679633	18760
5	80	151	0.428584073	9872
6	110	179	3.385843863	18887
7	179	94	4.613117835	8888
8	36	179	1.06366924	9999
9	58	57	9.372408	9999
10	44	42	12.19503439	2364
11	52	44	27.26462359	2364
12	42	152	9.153020307	3616
13	152	49	21.40489626	1808
14	47	152	4.893069126	1808
15	49	146	9.944523501	1320
16	53	146	23.02726447	1320
17	49	153	18.56105198	1492
18	153	66	10.33682268	2984
19	66	79	18.97234371	1320
20	52	53	12.18482263	3472
21	1	52	2.418796486	9999
22	3	53	1.424889267	9999
23	53	65	24.24794745	1320
24	65	79	22.60237598	1320
25	79	74	16.48012876	3094
26	8	83	7.701400717	9999
27	83	79	11.65144266	3094
28	85	79	10.16864872	1320
29	85	94	7.749657485	1100
30	8	80	20.5813074	9999
31	106	94	19.80634472	0
32	94	154	13.09646912	3618
33	154	150	22.88982989	3618
34	97	85	3.928684838	1808
35	74	76	14.88894024	2714
36	131	180	1.660180838	11099
37	180	106	20.7940251	1100
38	14	180	0.453974259	9999
39	106	108	10.5375135	1924
40	128	106	24.5514812	1320
41	110	155	9.240025178	1924
42	155	108	6.14086377	4288
43	155	109	0.525469728	2364
44	7	110	4.864742893	9999
45	108	113	12.91606445	1924
46	34	181	3.276643014	4172
47	181	113	14.1696124	2364
48	181	117	0.239745632	1808
49	110	144	6.114935635	9999
50	131	128	12.24253538	902
51	0	121	1.312773504	9999
52	0	150	6.065888909	9999
53	121	150	4.772014509	3064
54	150	128	7.285650848	3064
55	134	150	17.5073265	3618
56	153	61	40.83320308	1492
57	76	154	5.356046842	0
58	94	95	6.660886579	0
59	39	156	26.420007	506
60	156	37	16.310478	236
61	156	38	6.367701	270
62	44	42	38.887227	308
63	42	39	21.469427	580
64	45	157	21.374389	308
65	157	42	17.507562	616
66	157	43	0.821117	308
67	5	45	0.24523	9999
68	45	46	11.51362	308
69	46	47	12.941271	484
70	44	40	23.026087	418
71	50	44	25.323069	370
72	51	50	40.543132	370
73	46	48	28.921832	308
74	48	49	34.871041	308
75	49	55	19.009753	308
76	55	54	7.163402	308
77	49	54	25.500284	1012
78	59	54	80.490669	173
79	54	60	38.528166	430
80	54	182	41.204714	370
81	182	183	2.058233	10369
82	183	56	22.901247	20368
83	29	183	3.582265	9999
84	79	158	42.286977	860
85	158	60	40.982764	430
86	158	69	12.814595	430
87	68	66	37.134982	418
88	66	67	44.766969	185
89	66	62	18.410482	604
90	67	68	26.761501	185
91	53	51	62.884321	370
92	3	53	4.543652	9999
93	53	58	19.212505	276
94	53	58	19.212505	552
95	58	159	29.080232	370
96	159	64	22.608571	640
97	159	63	0.352895	270
98	81	79	13.966114	538
99	82	81	23.891585	0
100	83	82	1.915347	904
101	4	85	14.459617	0
102	97	193	0.953429	11067
103	193	98	4.35841	1068
104	4	193	4.182915	9999
105	2	97	0.330479	9999
106	98	85	8.979705	0
107	85	91	7.684613	286
108	85	88	4.859652	185
109	85	84	5.104599	185
110	88	89	4.365232	185
111	84	86	3.257426	185
112	86	87	2.01327	185
113	87	94	17.082384	185
114	90	94	9.822425	0
115	89	90	7.027055	185
116	98	92	10.193189	456
117	98	192	5.601335	1090
118	192	96	5.337758	538
119	192	99	1.375342	552
120	92	93	1.574651	570
121	93	96	5.790709	542
122	96	101	13.258785	538
123	94	101	22.339313	866
124	101	102	17.554274	420
125	94	78	22.36228	0
126	64	160	22.685282	370
127	160	70	6.924267	788
128	149	160	9.510646	418
129	70	71	7.926504	662
130	74	161	34.284109	860
131	161	70	11.793839	1832
132	161	149	10.08016	972
133	33	70	1.273602	9999
134	72	71	14.890789	352
135	16	72	28.149937	308
136	16	73	55.453273	308
137	74	162	26.204245	11141
138	162	76	21.642778	538
139	162	75	5.469453	604
140	12	162	17.839482	9999
141	76	77	9.054155	538
142	76	163	8.937881	876
143	163	78	9.140787	370
144	77	163	0.176537	506
145	76	100	27.889303	604
146	102	184	22.809226	506
147	184	107	13.357299	236
148	184	105	1.040762	270
149	103	104	2.749572	418
150	36	103	0.4247	9999
151	107	185	17.529528	756
152	185	132	30.233906	204
153	108	185	16.267059	552
154	108	107	8.168024	538
155	132	111	43.083155	308
156	112	111	7.696992	608
157	109	111	27.775669	972
158	113	112	8.704533	538
159	113	115	18.307091	538
160	113	114	23.578006	604
161	112	186	16.621679	808
162	186	117	36.683762	538
163	186	116	6.521033	270
164	117	118	17.784067	552
165	117	119	8.146526	550
166	34	164	6.018268	9999
167	164	119	2.349489	10276
168	164	117	7.936351	277
169	22	166	5.871215	30291
170	166	165	4.404631	20292
171	165	132	16.592554	294
172	23	165	0.098659	9999
173	25	165	0.321208	9999
174	24	166	0.305477	9999
175	20	167	7.823965	342
176	167	22	8.409384	10341
177	15	167	3.469663	9999
178	17	15	0.111304	9999
179	10	168	5.024069	30771
180	168	169	3.205257	21176
181	169	170	7.469724	10773
182	170	171	6.906723	774
183	171	132	5.645003	760
184	171	133	6.890355	404
185	18	170	4.721833	9999
186	13	169	2.394953	9999
187	31	168	5.24035	9999
188	10	187	3.149813	10235
189	187	131	9.078989	760
190	32	187	0.137646	9999
191	11	131	0.515837	9999
192	20	131	29.283696	185
193	27	131	5.877639	158
194	27	135	53.208853	185
195	20	73	43.518913	308
196	20	128	20.253378	185
197	20	21	8.033179	185
198	21	128	12.601242	185
199	19	20	0.386567	9999
200	121	172	6.039217	504
201	172	128	22.199368	1008
202	172	126	7.820052	504
203	0	173	0.680357	1160
204	173	121	3.598301	904
205	173	120	0.742858	256
206	6	188	0.99648	1012
207	188	123	1.892658	604
208	188	122	4.887512	408
209	123	121	18.088453	498
210	123	124	6.933769	370
211	123	174	13.376209	836
212	174	128	12.327882	418
213	174	127	0.666367	418
214	124	128	27.304223	538
215	128	176	22.260558	532
216	176	125	10.748338	802
217	176	145	1.667963	270
218	128	175	25.268331	538
219	175	129	2.969636	810
220	175	130	5.736002	272
221	134	129	14.780734	538
222	125	189	29.860386	532
223	134	189	19.283738	1070
224	189	137	20.447632	538
225	35	137	3.723317	9999
226	135	134	16.175564	538
227	135	134	16.175564	269
228	135	136	7.79093	430
229	135	140	34.409555	215
230	139	177	33.319783	666
231	177	136	13.12563	430
232	177	138	1.879838	236
233	140	139	32.601781	236
234	140	178	4.77987	9999
235	178	141	16.464796	9999
236	142	139	9.337928	9999
237	139	142	9.337928	9999
238	148	142	33.245513	9999
239	147	148	12.135541	9999
240	28	190	4.821249	19998
241	190	191	0.878556	9999
242	191	147	13.71797	19998
243	191	143	3.850152	9999
244	26	190	1.90494	9999
245	58	59	33.493215	191
246	61	60	16.477491	552
247	44	41	5.245679	9999
248	95	96	7.042487	0
249	30	182	2.008713	9999
250	94	90	9.822425	9999
251	194	42	0.124708214	9999
